# Supplementary material for: Faster Growth Enhances Low Carbon Fuel and Chemical Production Through Gas Fermentation
Source: Front Bioeng Biotechnol. 2022 Apr 12;10:879578. doi: 10.3389/fbioe.2022.879578 (PMC9039284; doi:10.3389/fbioe.2022.879578)
Supplement: Supplementary file 1 [file DataSheet1.ZIP]

Archive with 2 entries (2 files):
- Supplementary File 1.R
- Supplementary File 2.Rmd
