# Supplementary material for: Faster Growth Enhances Low Carbon Fuel and Chemical Production Through Gas Fermentation
Source: Front Bioeng Biotechnol. 2022 Apr 12;10:879578. doi: 10.3389/fbioe.2022.879578 (PMC9039284; doi:10.3389/fbioe.2022.879578)
Supplement: Supplementary file 1 [file DataSheet1.ZIP › Supplementary File 1.R]

# Load libraries
library(Rsubread)
library(edgeR)
library(limma)


options(digits=2)
###########################################
# Set up parameters
  # Set the working directory
workingDir <- "~Documents/RNAseq_analysis"
  # Set the working directory
setwd(workingDir)
  # Set the reference name
refName <- "NC_022592.1"
  # Set the reference file name
refSeq  <- "ref/NC_022592.1.fasta"
  # Set the reference annotation file name
refAnno <- "ref/NC_022592.1.CODH.ncRNA.saf"
##############################################
# build an index for reference sequence
indexReference <- function() {
  if (!file.exists(paste("refName", "files", sep="."))) {
    print("Indexing reference")
    buildindex(basename="refName",reference=refSeq)
  }
}

#Index the reference
indexReference()
##############################################

# Aligns reads to a reference using R
readMapping <- function(mappingFile) {
  if (file.exists("mappingFile")) {
    print("Mapping reads")
    mapping <- readTargets(file="mappingFile")
    if (!file.exists(mapping$BamFile[ nrow(mapping) ])) 
    align(index="refName", mapping$ReadFile1, mapping$ReadFile2, input_format="gzFASTQ", output_format="BAM", output_file=mapping$BamFile)
    } 
  } 

# Mapping the reads
readMapping("mappingFile")

##############################################
#feature counts and stats
  #load target info
  nextTarget <- readTargets(file="targetFile")
  # create a design matrix
  condition <- factor(nextTarget$Condition)
  design <- model.matrix(~0+condition)
  colnames(design) <- levels(condition)
  #load or generate feature counts
  fc<- featureCounts(files=nextTarget$BamFile,isPairedEnd=T,annot.ext=refAnno,isGTFAnnotationFile=F,GTF.featureType="CDS",GTF.attrType="gene_id",nthreads=10, strandSpecific=1)
  
#save files
write.table(fc$counts,"~Documents/RNAseq_analysis/fc_counts.txt", sep='\t', row.names=T, col.names=NA, quote=F)
 
  #contrastName
  contr.matrix <- makeContrasts(
    contrastname1, contrastname2,
    levels = colnames(design))

#get sample names from target info
  samplenames <- nextTarget$SampleName

###############################################
# create the dgelist object to hold the data
x <- DGEList(counts=fc$counts, genes=fc$annotation[,c("GeneID","Length")])
x <- calcNormFactors(x)
x$samples

write.table(x$samples ,"~Documents/RNAseq_analysis/norm_libsize.txt", sep='\t', row.names=T, col.names=NA, quote=F)
# generate RPKM values if you need them 
rpkm <- rpkm(x,x$genes$Length)

write.table(rpkm,"~Documents/RNAseq_analysis/rpkm.txt", sep='\t', row.names=T, col.names=NA, quote=F)
#################################################
# Prepared for pre/post-filtered plots
L <- mean(x$samples$lib.size) * 1e-6
M <- median(x$samples$lib.size) * 1e-6
c(L, M)
lcpm.cutoff <- log2(10/M + 2/L)
nsamples <- ncol(x)
library(RColorBrewer)
col <- brewer.pal(nsamples, "Paired")
par(mfrow=c(1,2))

# Plot pre-filtered values
#lrpkm <- rpkm(x, log=TRUE)
lcpm <- cpm(x, log=TRUE)
plot(density(lcpm[,1]), col=col[1], lwd=1, ylim=c(0,0.25), las=1, main="", xlab="")
title(main="pre-filtered", xlab="Log-cpm")
abline(v=lcpm.cutoff, lty=3)
for (i in 2:nsamples){
  den <- density(lcpm[,i])
  lines(den$x, den$y, col=col[i], lwd=2)
}
legend("topright", c(samplenames), text.col=col,  bty="n")

# filter out low-count genes: At least 10 cpm in at least  2 samples or discard
dim(x) 
isexpr <- rowSums(cpm(x) > 10) >= 2
x <- x[isexpr,]
dim(x) # number of genes left

# Plot post-filtered values
#lrpkm <- rpkm(x, log=TRUE)
lcpm <- cpm(x, log=TRUE)
plot(density(lcpm[,1]), col=col[1], lwd=1, ylim=c(0,0.25), las=1, main="", xlab="")
title(main="post-filtered value", xlab="Log-cpm")
abline(v=lcpm.cutoff, lty=3)
for (i in 2:nsamples){
  den <- density(lcpm[,i])
  lines(den$x, den$y, col=col[i], lwd=2)
}
legend("topright", c(samplenames), text.col=col,  bty="n")

# cluster libraries
col.condition <- condition
levels(col.condition) <-  brewer.pal(nlevels(col.condition), "Dark2")
col.condition <- as.character(col.condition)
#plotMDS(rpkm(x, log=TRUE)
plotMDS(cpm(x, log=TRUE), col=col.condition, cex = 4.0,  pch=19)
axis(1, 1:7, LETTERS[1:7])
title(main="MDS Clustering of Samples")
col.cond<- brewer.pal(6, "Dark2")
legend("topleft", col=col.cond, legend=colnames(design), pch = 19, cex = 1.2, pt.cex=5, bty="n")


##################################################
# perform voom normalization
par( mfrow = c(1,1) )
v <- voom(x,design,plot=F)

# fit linear model and assess differential expression using eBayes
vfit <- lmFit(v,design)
vfit <- contrasts.fit(vfit, contrasts=contr.matrix)
efit <- eBayes(vfit)
summary(decideTests(efit))

plotSA(efit)
title(main="Final model: Mean-variance trend")

# Generate Venn	/ Mean-Difference Plot (t-test)
tfit<- treat(vfit, lfc=0.585)
summary(decideTests(tfit))

# fit linear model and assess differential expression using treat
fitTreat <- treat(efit,lfc=log2(0.585))
dt <- decideTests(fitTreat)
summary(dt)

#Fitting and Making Comparisons by limma
contrastnames_comparison <- topTable(efit, coef=1, n=Inf)
head(contrastnames_comparison)

# Extract a table of the top-ranked genes 
write.table(myVoom,    paste("voom",        "tab", sep="."), sep='\t', row.names=F, col.names=T, quote=F)
write.table(myEbayes,  paste("ebayes",      "tab", sep="."), sep='\t', row.names=T, col.names=T, quote=F)
write.table(fitTreat,   paste("fitTreat", "tab", sep="."), sep='\t', row.names=T, col.names=NA, quote=F)

#Extract a table of the top-ranked genes from a linear model fit (all)
write.table(topFitInf, paste("topTableAll", "tab", sep="."), sep='\t', row.names=F, col.names=T, quote=F)
#Extract a table of the top-ranked genes from a linear model fit (top 100)
write.table(topFit100, paste("topTable100", "tab", sep="."), sep='\t', row.names=F, col.names=T, quote=F)

#Extract a table
#topFit100 <- topTable(efit,coef=ncol(design),number=100)
write.table(contrastnames_comparison,   paste("contrastnames_comparison", "tab",sep="."), sep='\t', row.names=T, col.names=NA, quote=F)
write.fit(fitTreat, dt, file=paste("results", "tab", sep="."), sep='\t', row.names=T, quote=F)
write.table(summary(dt), paste( "summary_up_down", "tab", sep="."), sep='\t', row.names=T, col.names=NA, quote=F)

#Control over multiple graphics devices
dev.off() #null device 1
