# Supplementary material for: Faster Growth Enhances Low Carbon Fuel and Chemical Production Through Gas Fermentation
Source: Front Bioeng Biotechnol. 2022 Apr 12;10:879578. doi: 10.3389/fbioe.2022.879578 (PMC9039284; doi:10.3389/fbioe.2022.879578)
Supplement: Supplementary file 1 [file DataSheet1.ZIP › Supplementary File 2.Rmd]

---
title: "GO Analysis of Clostridium autoethanogenum DSM10061"
author: "Craig P. Barry"
date: "04/02/2021"
output:
  pdf_document: default
  html_document: default
---


```{r setup, include=FALSE}
library('knitr')
knitr::opts_chunk$set(echo = TRUE)
opts_chunk$set(tidy.opts=list(width.cutoff=60),tidy=TRUE)
library('topGO')
library('Rgraphviz')
```

## Data import processing

Data for ocmparisons is loaded (below, in the directory `./ref/` and with the file name `comparison_data.csv`), and the data is required in log-form. A blank file with the required headings can be found in `./ref/`. This entails that statistical comparisons have already been done, aand all comparison outcomes are stored in the longform data set; multiple comparions for genes is exemplified in the blank document. 

The mappings for gene ID to GO terms have been generated for C autoethanogenum using the eggNOG file sent by K. Valgepea. This is done with `./ref/eggNOG2GO.py`, for all genes in which have an annotated GO term, and will later define the 'gene universe'.

```{r comparisons_import}
comparisons <- read.csv("./ref/comparisons_file.csv", colClasses = c("character","numeric","numeric","numeric","character"))
## GO mappings for topGO object - created by gene2GO.py
geneID2GO <- readMappings(file = "./c_cauto_allGOlistMap.map")
```

#### Comparison Data Visualization

```{r data_viz}
logFC_signif <- comparisons[comparisons["adj.P.Val"] <= 0.05,]$logFC
hist(logFC_signif, 35, xlab = "log2 Fold Change", 
     main = "Histogram of log2 Fold Changes of all comparisons (p<=0.05)")
```

## GO Analyses
The topGo object is assembled for analysis. TopGO supports 3 sub-ontologies; biological process (BP), cellular component (CC), and molecular function (MF). The topGO object here is constructed for MF analysis and applied to the comparisons in a comparison-by-comparison basis. The `weight01` GO algorithm  is used for Kolmogorov-Smirnov, Fisher's exact test, and t-tests. The GO algorithm can be changed as per your preference, and details can be found in the TopGO documentation. 

Adjusted p-values are now used as a means of accounting for multiple testing - each GO analysis is done on a by-comparison basis. 

```{r topGO_data, message=FALSE}
## Function to for assembly and testing for phase comparisons
GO_by_phase <- function(c.expr.fc, geneID2GO, topNodes=20, ontology = "BP") {
  ## Defining a function that determines which proteins differences are interesting, based on p-adj
  p.val.sel <- function(allScore) {
    return(allScore < 0.05)
  }
  GOdata <- new("topGOdata",
    description = "C. autoethanogenum DSM10061", ontology,
    allGenes = c.expr.fc, geneSel = p.val.sel,
    annot = annFUN.gene2GO, gene2GO = geneID2GO, 
    nodeSize = 5
  )
  weight01.fisher <- runTest(GOdata, algorithm = "weight01", statistic = "fisher")
  weight01.t <- runTest(GOdata, algorithm = "weight01", statistic = "t")
  weight01.KS <- runTest(GOdata, algorithm = "weight01", statistic = "ks")
  allResults <- GenTable(GOdata, KS = weight01.KS, t = weight01.t, Fisher = weight01.fisher, orderBy = "KS", ranksOf = "t", topNodes=25)
  return( list("AllResults" = allResults, "resKS" = weight01.KS, "resultsT" = weight01.t,"resFisher" = weight01.fisher, "GOdata" = GOdata) )
}
```

### Example comparison
A comparison can be analysed in two main ways; all genes which are significantly differentially expressed (SDE) can be analysed for enriched ontologies, or, genes which are SDE *in a particular direction (i.e. positive or negative fold change)* can be filtered and then analyzed. This example will analyze genes irrespective of fold change sign. The output is given as a table of enriched terms with different test statistics, ordered by magnitude of KS score. The top 20 nodes are shown in the table, and the analysis was done by filtering genes for an adjusted p-value < 0.05. 

```{r comparisons, message=FALSE}
## Named vector of adjusted p-values for topGO object
cp <- comparisons[comparisons["comparison"] == 'CO_2vs1',]
c.expr.adjPval <- cp$adj.P.Val
names(c.expr.adjPval) <- cp$GeneID
GOoutput <- GO_by_phase(c.expr.adjPval, geneID2GO)
kable(GOoutput$AllResults)
```

A graph can be constructed for the enrichement. Here, the first 5 significant nodes are retained. Resolution of the image is not great in this document, but saved `.svg` images from the bulk analysis (below) often provide improved visualization.

```{r graphing_nodes, fig.width=15,fig.height=15, message=FALSE}
showSigOfNodes(GOoutput$GOdata, score(GOoutput$resKS), firstSigNodes = 5, useInfo = 'def')
```

#### Bulk analyis of all data
Analysis for enrichment of molecular function irrespective of the direction of fold change for all comparisons. Outputs from the following analyses are saved in the `./ref/GO_*` directories.

```{r bulk_processing_MF,fig.width=15,fig.height=15,message=FALSE}
comparison_names <- unique(comparisons["comparison"])
for (comp in comparison_names$comparison) {
  cp <- comparisons[comparisons["comparison"] == comp,]
  c.expr.adjPval <- cp$adj.P.Val
  names(c.expr.adjPval) <- cp$GeneID
  GOoutput <- GO_by_phase(c.expr.adjPval, geneID2GO,topNodes = 10,ontology = "MF")
  write.csv(GOoutput$AllResults,file = paste("./ref/GO_MolecularFunction/GO_MF_",comp,".csv"))
  svg(paste("./GO_MolecularFunction/GO_MF_",comp,".svg"))
  showSigOfNodes(GOoutput$GOdata, score(GOoutput$resKS), firstSigNodes = 7, useInfo = 'def')
  dev.off()
}
```

Bulk analysis for biological process.

```{r bulk_processing_BP,fig.width=15,fig.height=15,message=FALSE}
comparison_names <- unique(comparisons["comparison"])
for (comp in comparison_names$comparison) {
  cp <- comparisons[comparisons["comparison"] == comp,]
  c.expr.adjPval <- cp$adj.P.Val
  names(c.expr.adjPval) <- cp$GeneID
  GOoutput <- GO_by_phase(c.expr.adjPval, geneID2GO,topNodes = 50,ontology = "BP")
  write.csv(GOoutput$AllResults,file = paste("./GO_BiologicalProcess/GO_BP_",comp,".csv"))
  svg(paste("./GO_BiologicalProcess/GO_BP_",comp,".svg"))
  showSigOfNodes(GOoutput$GOdata, score(GOoutput$resKS), firstSigNodes = 7, useInfo = 'def')
  dev.off()
}
```

Bulk analysis for cellular component.

```{r bulk_processing_CC,fig.width=15,fig.height=15,message=FALSE}
comparison_names <- unique(comparisons["comparison"])
for (comp in comparison_names$comparison) {
  cp <- comparisons[comparisons["comparison"] == comp,]
  c.expr.adjPval <- cp$adj.P.Val
  names(c.expr.adjPval) <- cp$GeneID
  GOoutput <- GO_by_phase(c.expr.adjPval, geneID2GO,topNodes = 25,ontology = "CC")
  write.csv(GOoutput$AllResults,file = paste("./GO_CellularComponent/GO_CC_",comp,".csv"))
  svg(paste("./GO_CellularComponent/GO_CC_",comp,".svg"))
  showSigOfNodes(GOoutput$GOdata, score(GOoutput$resKS), firstSigNodes = 7, useInfo = 'def')
  dev.off()
}
```
