# Supplementary material for: Faster Growth Enhances Low Carbon Fuel and Chemical Production Through Gas Fermentation
Source: Front Bioeng Biotechnol. 2022 Apr 12;10:879578. doi: 10.3389/fbioe.2022.879578 (PMC9039284; doi:10.3389/fbioe.2022.879578)
Supplement: Supplementary file 4 [file DataSheet2.xlsx]

## Sheet: Content and abbreviations
Supplementary tables content and abbreviations
CONTENT
Table S1	RNA sequencing statistics
Table S2	Transcript abundances (RPKM) in CO chemostats at specific growth rates (μ) 1.0, 2.0, and 2.8 day-1
Table S3	Transcript abundances (RPKM) in syngas chemostats at specific growth rates (μ) 1.0, 2.0, and 2.8 day-1
Table S4	Differentially expressed genes (DEGs) between specific growth rates (μ) in CO chemostats
Table S5	Differentially expressed genes (DEGs) between specific growth rates (μ) in syngas chemostats
Table S6	Distribution of differentially expessed genes (DEGs) for specific growth rate 2.8 vs 1.0 day-1 in COG categories
Table S7	Gene Ontology (GO) terms list for Clostridium autoethanogenum
Table S8	Summary of in silico estimation of intracellular metabolic fluxes and prediction of optimal growth phenotypes with the GEM iCLAU786.
Table S9	Complete results of in silico estimation of intracellular metabolic fluxes and prediction of optimal growth phenotypes with the GEM iCLAU786.
ABBREVIATIONS
μ1	Specific growth rate 1.0 day-1
μ2	Specific growth rate 2.0 day-1
μ2.8	Specific growth rate 2.8 day-1
Rep	Bioreplicate
RPKM	Reads per kilobase of transcript per million mapped reads

## Sheet: Table S1
Table S1. RNA sequencing statistics
Sample	Gas composition	Total reads	Mapped reads	Mapped reads (%)	Counts/mapped (%)
μ1Rep1	Syngas	6474313	6457537	0.997409	0.74068
μ1Rep2		8530376	8509337	0.997534	0.63749
μ1Rep3		7434477	7417110	0.997664	0.662098
μ1Rep4		6964016	6950275	0.998027	0.65947
μ2Rep1		9283765	9259803	0.997419	0.690462
μ2Rep2		7577806	7555359	0.997038	0.676308
μ2Rep3		8515341	8495130	0.997627	0.712558
μ2.8Rep1		6971931	6958498	0.998073	0.635739
μ2.8Rep2		7737636	7722616	0.998059	0.628817
μ2.8Rep3		8734371	8715955	0.997892	0.711809
μ1Rep1	CO	7793947	7774902	0.997556	0.664868
μ1Rep2		7630239	7607672	0.997042	0.655956
μ1Rep3		8539017	8517724	0.997506	0.670581
μ1Rep4		6633847	6615145	0.997181	0.741146
μ2Rep1		5634468	5620733	0.997562	0.765304
μ2Rep2		6448646	6430855	0.997241	0.768751
μ2Rep3		5859849	5845276	0.997513	0.730539
μ2.8Rep1		6508693	6494457	0.997813	0.704684
μ2.8Rep2		6553299	6537171	0.997539	0.728763
μ2.8Rep3		7394363	7376269	0.997553	0.728443

## Sheet: Table S2
Table S2. Transcript abundances (RPKM) in CO chemostats at specific growth rates (μ) 1.0, 2.0, and 2.8 day-1
			RPKMs for all biological replicates across μ										Average RPKMs for each μ			Standard deviation of RPKMs for each μ
GeneID	Proposed gene name	Description	μ1Rep1	μ1Rep2	μ1Rep3	μ1Rep4	μ2Rep1	μ2Rep2	μ2Rep3	μ2.8Rep1	μ2.8Rep2	μ2.8Rep3	μ1	μ2	μ2.8	μ1	μ2	μ2.8
CAETHG_RS00005		TOBE domain-containing protein	110.819	73.9411	66.2886	83.5332	106.766	140.101	107.699	81.6266	68.2015	72.9841	83.6455	118.189	74.2707	23.2481	6.80442	23.1297
CAETHG_RS00010		hypothetical protein	1.43408	3.85226	1.36372	0	0	0	1.87847	1.72345	0	1.44585	1.66252	0.626157	1.05643	0.939235	0.925367	0.520659
CAETHG_RS00015		OsmC family protein	0	0.430253	0.380779	0	0	0.421292	0	0.481223	0.442867	0.403712	0.202758	0.140431	0.442601	0.210646	0.0387563	0.159539
CAETHG_RS00020	hprA	D-2-hydroxyacid dehydrogenase	78.9319	81.9572	101.943	91.0527	85.687	74.6608	87.7332	93.2625	87.088	95.6486	88.4713	82.6937	91.9997	7.10139	4.41781	4.69811
CAETHG_RS00025	pepT	peptidase T	71.0713	71.9877	87.9599	91.1593	83.9917	76.8388	85.3861	79.9717	90.7869	88.6934	80.5445	82.0722	86.484	5.88745	5.73613	3.08426
CAETHG_RS00030	malT	LuxR family transcriptional regulator	56.9327	55.49	69.8914	55.4546	51.9898	52.7234	53.7887	61.3109	66.508	58.7332	59.4422	52.834	62.184	1.50412	3.96023	4.80641
CAETHG_RS00035	pepT2	peptidase T	53.0716	62.2088	44.0158	50.1827	61.7549	77.4107	57.8651	46.3857	48.358	47.2748	52.3697	65.6769	47.3395	11.4621	0.987759	9.47493
CAETHG_RS00040		glutamate/gamma-aminobutyrate family transporter YjeM	55.7692	66.2589	43.9215	49.9872	60.6351	73.6674	48.7541	58.1647	58.012	59.8185	53.9842	61.0189	58.6651	11.5734	1.00181	3.58091
CAETHG_RS00045		DUF3298 and DUF4163 domain-containing protein	2.19255	0.883452	2.3456	0.312401	2.15878	0.576703	1.07699	1.97622	0.606235	1.65791	1.4335	1.27082	1.41346	0.815838	0.716962	0.0887027
CAETHG_RS00050	RS00050	EAL domain-containing protein	34.7541	31.064	34.2188	29.6235	33.7141	33.4912	28.8048	30.4935	30.6141	27.5974	32.4151	32.0034	29.5683	2.55728	1.70795	1.53857
CAETHG_RS00055	RS00055	flavodoxin family protein	52.6256	47.526	54.6487	38.2732	42.8083	40.7617	48.2108	19.7881	20.3533	16.2753	48.2684	43.9269	18.8056	4.22671	2.20943	15.9059
CAETHG_RS00060	RS00060	hypothetical protein	93.8748	90.8102	93.9809	92.5696	101.554	118.173	90.1498	36.0617	34.1007	35.5266	92.8089	103.292	35.2297	12.6938	1.01363	36.6464
CAETHG_RS00065	mleP	AEC family transporter	32.7842	26.839	28.5777	31.8085	30.9983	35.1086	31.185	15.4783	17.9137	17.9039	30.0024	32.4306	17.0986	1.9205	1.40322	8.24089
CAETHG_RS00070	K07729	helix-turn-helix transcriptional regulator	16.3232	15.5903	16.3847	20.6736	10.7145	12.4033	19.0057	11.9881	9.02666	13.7143	17.243	14.0412	11.5764	4.87807	2.3708	2.84127
CAETHG_RS00075		hypothetical protein	12.239	11.6332	8.05739	9.12162	13.5954	7.92416	9.86555	8.48569	10.4124	8.54267	10.2628	10.4617	9.14693	2.44686	1.09633	0.708677
CAETHG_RS00080		MarR family transcriptional regulator	40.5425	43.5625	31.7498	43.1061	20.574	16.1301	25.4372	17.1964	19.217	21.2964	39.7402	20.7138	19.2366	11.8237	2.05004	11.4352
CAETHG_RS00085	fur	transcriptional repressor	43.9317	52.8339	35.6439	52.8324	30.1594	27.1389	31.6762	26.1559	20.9508	22.7556	46.3105	29.6582	23.2874	11.7396	2.64299	11.888
CAETHG_RS00090	RS00090	PhzF family phenazine biosynthesis protein	147.43	192.176	156.598	184.478	146.71	129.758	150.407	135.723	135.358	151.26	170.171	142.292	140.781	22.929	9.07775	16.5493
CAETHG_RS00095		EamA family transporter	90.9411	104.185	86.874	99.8735	71.1417	75.1461	77.5106	68.3693	73.2534	65.3116	95.4684	74.5994	68.9781	12.9075	4.00576	13.9573
CAETHG_RS00100		DUF1848 domain-containing protein	87.2774	88.9097	79.2482	83.7643	59.7458	62.1844	62.7097	58.9552	62.972	57.4045	84.7999	61.5466	59.7772	11.1836	2.87333	13.9641
CAETHG_RS00105		response regulator transcription factor	24.5081	27.1831	23.055	27.335	32.5201	25.508	20.7113	22.4859	21.8594	22.5837	25.5203	26.2465	22.3097	4.87956	0.392968	2.09499
CAETHG_RS00110	phoR	HAMP domain-containing histidine kinase	27.2091	30.7387	26.5996	24.9276	30.5456	31.7038	33.642	26.8929	26.5775	31.4063	27.3687	31.9638	28.2922	3.74283	2.70146	2.43064
CAETHG_RS00115		hypothetical protein	40.7941	42.8134	37.8904	46.4996	43.057	41.6367	42.9612	40.3931	35.3748	32.3839	41.9994	42.5516	36.0506	2.07768	4.04715	3.60454
CAETHG_RS00120	RS00120	rubredoxin	361.414	359.815	350.565	351.451	321.001	360.784	304.132	325.755	353.165	307.344	355.811	328.639	328.755	26.3468	23.0573	15.6544
CAETHG_RS00125	ftnA	ferritin	381.334	389.937	366.331	395.887	419.194	442.967	391.801	409.3	461.732	364.097	383.372	417.988	411.709	23.6467	48.862	18.4419
CAETHG_RS00130	cspA	cold-shock protein	5.60596	4.01569	0	4.26001	2.45316	4.91508	9.79081	3.36856	2.06671	3.76798	3.47041	5.71968	3.06775	3.13526	0.88963	1.42911
CAETHG_RS00135	nudC	NAD(+) diphosphatase	138.41	125.747	121.346	109.54	70.9089	81.6908	63.0864	93.3116	85.8741	84.1813	123.761	71.8954	87.789	20.3088	4.85705	26.5725
CAETHG_RS00140	yraG	hypothetical protein	0.790584	0	0	0	0	0	0	0	0	0	0.197646	0	0	0	0	0.114111
CAETHG_RS00145		spore coat protein	1.01927	4.38075	0	2.32364	2.00713	0.53619	0.667555	1.8374	2.25459	3.59671	1.93091	1.07029	2.5629	0.913471	0.919282	0.749216
CAETHG_RS00150	frmA	glutathione-dependent formaldehyde dehydrogenase	2.44059	2.62238	2.32084	2.22554	0.854399	1.02711	2.77062	1.36876	1.25966	3.11678	2.40234	1.55071	1.91507	0.928931	1.04215	0.427291
CAETHG_RS00155	yraG2	spore coat protein	8.68529	5.59934	8.25914	7.92001	9.12161	2.74137	3.41299	5.2189	6.72409	6.1296	7.61595	5.09199	6.02419	3.19273	0.75811	1.27626
CAETHG_RS00160	yraD	spore coat protein	3.05275	7.87234	5.22534	4.87159	3.20611	4.49657	2.39923	2.20124	2.02579	7.38673	5.25551	3.3673	3.87125	1.14536	3.04576	0.977704
CAETHG_RS00165		flavodoxin	92.1177	106.341	131.759	105.435	61.965	67.6825	57.3397	69.5338	78.3054	90.9548	108.913	62.3291	79.598	21.9643	10.7688	23.5503
CAETHG_RS00170	cspA2	cold-shock protein	1323.94	845.303	858.275	1269.48	1121.09	940.746	706.162	799.472	1005.45	543.531	1074.25	922.668	782.819	242.751	231.412	145.755
CAETHG_RS00175	LYSN	PLP-dependent aminotransferase family protein	133.487	138.705	164.57	153.409	161.84	137.138	146.258	158.157	149.545	162.448	147.543	148.412	156.717	10.5004	6.57094	5.06443
CAETHG_RS00180	LYSN2	PLP-dependent aminotransferase family protein	63.0008	61.8243	76.7629	66.2775	81.5917	66.1562	76.7991	73.0872	84.0435	84.0785	66.9664	74.849	80.4031	7.74458	6.33579	6.75191
CAETHG_RS00185		membrane peptidase	32.9419	26.9784	30.1795	29.7645	26.8969	27.2619	25.5215	21.2428	24.6592	28.3519	29.9661	26.5601	24.7513	1.76881	3.55544	2.64785
CAETHG_RS00190	RS00190	hypothetical protein	178.83	154.805	178.052	193.617	250.222	251.259	183.578	203.461	187.244	213.644	176.326	228.353	201.45	36.1142	13.3146	26.0185
CAETHG_RS00195		HAMP domain-containing histidine kinase	12.5137	7.90117	11.5317	12.3522	11.3472	12.6229	9.63207	10.3876	10.7011	9.49483	11.0747	11.2007	10.1945	1.35391	0.62587	0.5482
CAETHG_RS00200		response regulator transcription factor	22.5473	20.4323	19.6327	23.2236	16.7615	18.2919	20.2825	20.5675	14.121	15.3375	21.459	18.4453	16.6753	2.79037	3.42516	2.41862
CAETHG_RS00205	ABC-2.A_16	ATP-binding cassette domain-containing protein	0.251696	0.540889	0.71804	0.573797	0	0	0.329691	0.302483	0	0.253762	0.521105	0.109897	0.185415	0.279205	0.162411	0.218893
CAETHG_RS00210	ABC-2.P	ABC transporter permease subunit	0.784549	0.505793	0.447633	1.07313	0.617972	1.15561	0.411065	0.942854	0.694162	0.474593	0.702777	0.728214	0.70387	0.358063	0.234282	0.0143812
CAETHG_RS00215	cpoA	glycosyltransferase family 4 protein	0.347411	0.746579	0.991097	0.198	0.456081	0.365516	0.455066	0	0.57635	0.700525	0.570772	0.425554	0.425625	0.12144	0.373795	0.0838211
CAETHG_RS00220	K07027	flippase-like domain-containing protein	0.182984	1.17968	0.696023	0.417152	0.960882	1.34764	0.958744	1.97915	0.404756	0.553457	0.618961	1.08909	0.979123	0.38249	0.869239	0.245909
CAETHG_RS00225	mgs	glycosyltransferase family 4 protein	0	0.50838	0.149974	0	0	0.331862	0.413167	0.189535	0.174428	0.47702	0.164589	0.248343	0.280328	0.217618	0.170508	0.0597682
CAETHG_RS00230	bfr	manganese catalase family protein	0.352375	0.378622	0	0.401658	0	0.370737	0	0.423476	0	0.710533	0.283164	0.123579	0.378003	0.223328	0.357442	0.128578
CAETHG_RS00235	motB	OmpA family protein	9.86649	6.62589	7.97503	8.15365	9.71452	10.1211	7.75432	4.74293	6.27453	4.97373	8.15526	9.19666	5.3304	1.15745	0.825748	2.00051
CAETHG_RS00240	motA	flagellar motor stator protein MotA	2.10223	2.76079	2.44333	3.19501	3.3731	3.1948	3.67155	2.52642	2.32505	1.88399	2.62534	3.41315	2.24515	0.224903	0.328584	0.595736
CAETHG_RS00245		hypothetical protein	83.9337	82.0056	86.331	89.3813	82.9532	97.5188	65.816	55.3525	45.0466	45.8612	85.4129	82.096	48.7534	13.4591	5.72947	20.2758
CAETHG_RS00250	mdtG	MFS transporter	29.7369	30.8281	26.999	37.4729	36.6845	47.4801	44.8238	33.9414	31.0708	31.1862	31.2592	42.9961	32.0661	5.35921	1.62504	6.5558
CAETHG_RS00255		FIST C-terminal domain-containing protein	34.6353	37.5106	35.4192	43.2394	36.9888	46.5625	42.4875	30.227	33.594	33.6724	37.7011	42.0129	32.4978	3.97049	1.96701	4.76451
CAETHG_RS00260		response regulator	37.1111	37.7135	36.2469	42.9386	40.3549	38.1042	42.0221	31.4345	31.6488	31.7808	38.5025	40.1604	31.6213	2.12293	0.174771	4.52796
CAETHG_RS00265	htpG	molecular chaperone HtpG	528.844	544.807	489.479	523.746	304.777	407.959	336.279	454.373	468.79	423.861	521.719	349.672	449.008	97.1574	22.9397	86.3663
CAETHG_RS00270	yjeH	amino acid permease	3.71479	3.51252	5.08684	3.8956	3.51127	4.06471	3.30882	4.46436	5.75193	3.14603	4.05244	3.62827	4.45411	0.346321	1.30298	0.412971
CAETHG_RS00275		LysR family transcriptional regulator	10.9815	10.2111	9.84026	9.8695	9.98067	12.4426	13.5546	10.1518	9.8098	8.94249	10.2256	11.9926	9.63471	1.83219	0.623391	1.22686
CAETHG_RS00280		hypothetical protein	62.7908	56.5861	53.9316	62.8506	82.1361	84.2954	70.7511	106.024	83.385	104.83	59.0398	79.0609	98.0794	10.0497	12.7397	19.5219
CAETHG_RS00285		response regulator transcription factor	10.1833	10.6379	4.84183	6.44863	4.08485	8.33309	8.52205	9.5185	5.00561	4.84825	8.02792	6.98	6.45745	2.06579	2.65212	0.799743
CAETHG_RS00290		HAMP domain-containing histidine kinase	16.642	13.7231	12.7585	12.2052	12.8714	12.2157	13.3497	11.1628	10.5584	9.2347	13.8322	12.8123	10.3186	0.555166	0.986144	1.80756
CAETHG_RS00295	prdX	prolyl-tRNA synthetase associated domain-containing protein	19.8921	27.786	19.8619	16.2499	17.8448	21.6263	24.7534	23.5075	21.2671	22.7294	20.9475	21.4082	22.5013	3.825	1.13746	0.798101
CAETHG_RS00300		AraC family transcriptional regulator	17.5877	21.9308	18.996	18.0675	17.6731	14.1637	20.478	21.1365	22.5737	20.1401	19.1455	17.4383	21.2835	2.60221	1.22344	1.92661
CAETHG_RS00305		VOC family protein	44.668	46.721	46.9871	48.2118	52.4127	33.6872	42.976	47.0303	48.528	36.2668	46.647	43.0253	43.9417	8.07261	6.68871	1.88303
CAETHG_RS00310	yaaH	fibronectin type III domain-containing protein	226.2	235.122	236.016	274.972	181.827	163.003	184.887	145.707	156.879	166.586	243.077	176.573	156.391	50.1424	10.448	45.3593
CAETHG_RS00315	RS00315	serine dehydratase subunit alpha family protein	6085.02	6193.32	6318.52	6294.8	5101.85	4583.5	5109.64	4151.3	4176.13	4371.02	6222.91	4931.66	4232.81	724.672	120.33	1009.64
CAETHG_RS00320		GntR family transcriptional regulator	36.2912	35.1901	30.5825	30.9411	32.924	40.045	25.1212	31.5581	37.8534	35.1017	33.2512	32.6967	34.8377	6.15762	3.15596	1.11119
CAETHG_RS00325	lemA	LemA family protein	4.21922	4.88223	2.16042	2.95958	5.1129	4.43909	4.25127	3.5104	1.79478	2.29053	3.55536	4.60109	2.5319	0.900273	0.882911	1.03461
CAETHG_RS00330	K06872	TPM domain-containing protein	5.17802	4.55214	3.13343	3.75596	2.47189	5.69549	2.46639	2.54571	2.60311	1.89837	4.15489	3.54459	2.34906	1.52459	0.391365	0.918582
CAETHG_RS00335		hypothetical protein	0.397842	0.854954	0.756644	0.453485	0	0	0	0	0	0	0.615731	0	0	0.226742	0	0.355493
CAETHG_RS00340		MerR family transcriptional regulator	33.5229	28.9049	18.4972	23.5873	30.9691	31.7864	24.3949	20.8896	18.7668	18.3594	26.1281	29.0501	19.3386	4.2904	1.35855	4.98244
CAETHG_RS00345		aldehyde reductase	15.0142	19.3975	19.3767	20.1702	29.0966	28.5844	30.4367	21.0511	25.3037	27.0311	18.4897	29.3726	24.462	4.66698	3.07762	5.45007
CAETHG_RS00350		sensor histidine kinase	0.431228	0.231674	0.615104	0.737309	0.566114	0.4537	0.282427	0	0	0	0.503829	0.43408	0	0.191291	0	0.272988
CAETHG_RS00355	K09766	DUF2225 domain-containing protein	91.04	87.7483	88.5542	76.2268	74.3904	81.0988	67.6757	67.5988	70.736	75.8242	85.8923	74.3883	71.3863	5.55653	4.15105	7.657
CAETHG_RS00360	E2.7.6.5X	GTP pyrophosphokinase family protein	74.8395	70.4754	59.7061	55.2736	54.4602	66.9434	60.9478	69.3924	53.0111	49.7373	65.0737	60.7838	57.3803	5.79446	10.5308	3.85519
CAETHG_RS00365	mcp8	methyl-accepting chemotaxis protein	197.901	213.336	158.389	168.108	97.5324	132.764	99.8509	89.8384	90.9353	73.974	184.434	110.049	84.9159	33.1902	9.49181	51.7501
CAETHG_RS00370	draG	ADP-ribosylglycohydrolase family protein	204.646	237.858	195.599	199.195	112.238	162.308	114.727	104.003	103.805	99.2638	209.325	129.758	102.357	41.6674	2.68078	55.5633
CAETHG_RS00375		SDR family oxidoreductase	437.633	467.71	448.829	440.468	248.185	276.578	223.037	235.403	214.988	204.155	448.66	249.267	218.182	98.0707	15.8669	125.063
CAETHG_RS00380		nitroreductase family protein	177.721	190.96	185.473	188.757	132.801	135.225	107.548	122.404	121.843	132.726	185.728	125.192	125.658	34.1579	6.1278	34.8169
CAETHG_RS00385		hypothetical protein	152.596	185.675	146.765	188.632	239.661	192.071	232.283	129.794	137.944	148.228	168.417	221.338	138.656	26.5479	9.23761	41.8786
CAETHG_RS00390		hypothetical protein	73.6008	88.7014	73.7728	97.4992	125.349	100.458	114.647	63.3507	62.7013	87.2408	83.3936	113.485	71.0976	12.9544	13.9842	21.8072
CAETHG_RS00395	hydN2	4Fe-4S dicluster domain-containing protein	369.67	447.855	340.787	439.405	555.66	454.153	519.746	289.061	267.45	341.456	399.429	509.853	299.322	54.8355	38.055	105.308
CAETHG_RS00400		formate dehydrogenase subunit alpha	634.136	761.789	552.569	775.294	946.312	727.995	907.156	466.608	408.432	533.861	680.947	860.488	469.634	104.15	62.7695	195.642
CAETHG_RS00410	moaD	MoaD/ThiS family protein	217.885	159.905	151.682	115.276	220.196	170.416	178.78	83.0014	125.491	92.014	161.187	189.797	100.169	43.1515	22.3877	45.7803
CAETHG_RS00415	moeB	HesA/MoeB/ThiF family protein	1609.25	1803.52	1399.9	2100.69	3331.2	2883.99	2613.12	1132.75	1196.22	1242.34	1728.34	2942.77	1190.44	514.725	55.0226	897.667
CAETHG_RS00420	ABC.FEV.A	ABC transporter ATP-binding protein	60.2479	66.7666	55.0451	70.5594	108.559	99.1829	117.602	60.4792	58.7944	63.1244	63.1548	108.448	60.7993	20.3824	2.18272	26.856
CAETHG_RS00425	ABC.FEV.P	iron ABC transporter permease	26.1989	27.7675	23.5577	30.2694	54.2815	44.6278	41.7878	35.1265	34.8892	30.0077	26.9484	46.899	33.3411	9.88587	2.88928	10.1875
CAETHG_RS00430	ABC.FEV.S	ABC transporter substrate-binding protein	85.958	99.1146	61.3861	106.694	155.218	149.24	102.358	89.42	96.9475	81.0115	88.2881	135.605	89.1263	27.7057	7.97207	27.0799
CAETHG_RS00435		hypothetical protein	55.3588	40.6589	35.9836	39.9376	47.8366	67.0908	48.6481	42.9492	51.1511	42.3897	42.9847	54.5252	45.4967	11.5003	4.90486	6.06914
CAETHG_RS00440	AOR1	aldehyde ferredoxin oxidoreductase family protein	3915.86	4149.35	4292.58	4258.45	4257.96	3229.97	3991.95	4235.02	3884.9	4758.28	4154.06	3826.63	4292.73	486.218	439.537	239.34
CAETHG_RS00445	acoR	sigma-54-dependent Fis family transcriptional regulator	1896.46	1916.32	2010.94	1853.96	2025.67	1648.54	1834.32	1882.88	1927.03	1946.93	1919.42	1836.17	1918.95	154.225	32.7808	47.9271
CAETHG_RS00450	acoR2	sigma 54-interacting transcriptional regulator	1473.64	1629.36	1644.42	1741.48	1811.56	1419.65	1655.93	1683.18	1692.22	1803.66	1622.23	1629.05	1726.35	170.648	67.1043	58.2489
CAETHG_RS00455	tupA	substrate-binding domain-containing protein	1406.28	1267.61	1292.16	1326.04	1243.31	1125.72	1173.23	1217.79	1227.14	1185.45	1323.02	1180.75	1210.13	87.2346	21.8781	75.1094
CAETHG_RS00460	tupB	ABC transporter permease	799.97	760.17	765.784	871.917	819.846	734.313	823.163	843.825	791.447	931.161	799.46	792.441	855.478	57.1872	70.5823	34.5468
CAETHG_RS00465	tupC	ATP-binding cassette domain-containing protein	925.77	888.151	967.684	972.696	926.668	794.285	935.262	966.247	971.943	1039.19	938.575	885.405	992.461	77.9015	40.5706	53.5282
CAETHG_RS00470	moeA1	molybdopterin molybdotransferase MoeA	1064.82	1140.43	1133.28	1130.97	1033.89	893.784	1080.13	1085.84	1009.41	1218.17	1117.37	1002.6	1104.48	101.964	105.618	62.871
CAETHG_RS00475	moeA2	molybdopterin biosynthesis protein	913.833	974.923	959.998	936.428	835.382	721.932	866.418	895.942	861.848	962.292	946.295	807.911	906.694	89.3635	51.0778	71.2703
CAETHG_RS00480	RS00480	MOSC domain-containing protein	1289.84	1377.17	1382.92	1403.36	1306.51	1205.22	1329.97	1199.63	1183.58	1283.58	1363.32	1280.57	1222.26	81.8538	53.7079	70.8823
CAETHG_RS00485	acoR3	sigma 54-interacting transcriptional regulator	809.405	847.223	847.364	751.405	725.985	660.742	717.521	683.444	657.885	710.792	813.849	701.416	684.04	38.2605	26.4589	70.467
CAETHG_RS00490	AOR2	aldehyde ferredoxin oxidoreductase family protein	881.878	1059.82	973.924	1045.33	4052.38	3157.94	4176.61	1235.34	1241.65	1624.13	990.238	3795.64	1367.04	1448.09	222.669	1522.63
CAETHG_RS00495	moaD2	MoaD/ThiS family protein	256.529	250.017	231.432	172.445	607.697	486.16	728.045	207.503	249.163	285.989	227.606	607.301	247.552	238.802	39.2678	213.692
CAETHG_RS00500	moeB2	HesA/MoeB/ThiF family protein	1269.39	1388.83	1328.49	1422.38	4674.49	3791.6	4599.9	1307.41	1311.31	1636.82	1352.27	4355.33	1418.52	1519.99	189.069	1715.01
CAETHG_RS00505	acoR4	sigma-54-dependent Fis family transcriptional regulator	699.006	756.106	829.959	823.351	3076.26	2501.95	2958.74	947.344	1038.89	1150.17	777.106	2845.65	1045.47	1041.05	101.576	1124.84
CAETHG_RS00510		helix-turn-helix domain-containing protein	7.86339	9.3385	11.4131	8.01968	12.4963	11.7566	14.0948	11.9369	9.15456	4.17259	9.15868	12.7826	8.42136	2.57362	3.93375	2.3344
CAETHG_RS00515	TC.BAT1	EamA family transporter	4.49645	2.53072	2.64694	4.88126	4.21637	3.82967	5.88979	3.60249	2.60492	3.02223	3.63884	4.64527	3.07655	0.901804	0.500999	0.794773
CAETHG_RS00520	nfo	deoxyribonuclease IV	43.7227	41.6611	38.4395	39.259	38.988	26.9064	38.361	52.5451	38.5487	45.1212	40.7706	34.7518	45.405	5.99331	7.00252	5.34156
CAETHG_RS00525	mrdA	penicillin-binding protein	31.1823	33.0543	41.4203	38.3328	32.7672	29.2029	37.4565	37.7264	38.5083	47.7918	35.9974	33.1422	41.3422	4.2614	5.59921	4.16248
CAETHG_RS00530	Hyd4b	4Fe-4S binding protein	24.1718	25.5296	31.0831	25.2042	22.5374	21.0965	26.2651	29.8744	28.2527	31.5704	26.4972	23.2997	29.8992	2.37692	1.659	3.30029
CAETHG_RS00535		DUF2334 domain-containing protein	2.26816	2.28479	1.34804	2.10062	1.30271	2.08806	2.04257	1.36291	0.94071	0.714616	2.0004	1.81111	1.00608	0.387988	0.329054	0.527982
CAETHG_RS00540	sbcD	exonuclease SbcCD subunit D	20.4542	19.373	19.3065	17.443	23.6697	18.6507	26.594	21.486	20.9464	19.2472	19.1442	22.9715	20.5599	4.28958	1.16835	1.93512
CAETHG_RS00545	sbcC	SMC family ATPase	29.2267	28.9575	29.1521	25.8911	35.1018	35.8747	33.9141	30.6699	31.0362	34.2175	28.3068	34.9635	31.9745	4.60735	1.9511	3.33411
CAETHG_RS00550	fixA	electron transfer flavoprotein subunit beta/FixA family protein	673.259	706.35	725.341	724.932	324.119	316.891	416.228	433.589	409.718	412.931	707.47	352.413	418.746	191.671	12.9546	188.78
CAETHG_RS00555		electron transfer flavoprotein subunit alpha/FixB family protein	671.469	678.308	722.169	683.059	289.782	303.353	349.294	398.583	338.14	399.168	688.751	314.143	378.63	186.208	35.0668	200.277
CAETHG_RS00560	glcD	FAD-binding oxidoreductase	788.898	806.409	810.081	846.029	325.371	315.957	382.515	414.312	382.743	415.317	812.854	341.281	404.124	254.082	18.5235	256.057
CAETHG_RS00565	panE	ketopantoate reductase family protein	402.352	398.428	398.093	428.236	127.176	165.088	149.819	153.353	149.008	151.018	406.778	147.361	151.126	141.299	2.17459	148.699
CAETHG_RS00570	RS00570	4Fe-4S binding protein	80.8412	73.2257	62.969	81.2975	48.8986	47.3167	54.0302	30.3397	27.4637	35.6061	74.5834	50.0818	31.1365	15.8687	4.12929	21.7826
CAETHG_RS00575	mleP2	AEC family transporter	55.7551	59.4848	54.3309	57.7142	44.2274	48.9184	43.3548	40.4873	43.1434	41.1167	56.8213	45.5002	41.5825	6.57757	1.38796	7.91345
CAETHG_RS00580	ilvC	ketol-acid reductoisomerase	4107.51	3431.35	4581.55	3852.23	2733.29	3050.66	3239.33	4165.2	4091.08	3525.02	3993.16	3007.76	3927.1	471.046	350.176	550.842
CAETHG_RS00585	ilvD	dihydroxy-acid dehydratase	1201.64	1187.87	1540.23	1272.21	878.347	892.703	1086.58	1522.37	1434.45	1457.04	1300.49	952.544	1471.29	185.915	45.6584	264.365
CAETHG_RS00590	ilvB3	biosynthetic-type acetolactate synthase large subunit	670.857	632.976	760.899	668.476	530.349	529.664	623.631	846.795	756.312	753.469	683.302	561.215	785.525	69.4567	53.08	112.302
CAETHG_RS00595	ilvH	acetolactate synthase small subunit	745.028	700.094	861.896	781.149	678.183	665.112	685.311	890.232	905.921	816.442	772.042	676.202	870.865	53.1357	47.78	97.3355
CAETHG_RS00600		hypothetical protein	16.6289	26.8014	16.4719	18.1649	15.4632	22.5983	17.2439	9.15946	9.96201	8.38269	19.5168	18.4351	9.16805	3.03526	0.789696	5.68836
CAETHG_RS00605	accC	cytidylate kinase family protein	13.2006	12.0563	16.0498	14.9393	17.5772	15.2773	16.1795	15.071	15.1211	18.7275	14.0615	16.3447	16.3065	1.17856	2.09679	1.30734
CAETHG_RS00610		PucR family transcriptional regulator	4.81762	4.48628	3.35958	6.2236	4.42719	3.71703	4.41734	4.63177	4.97302	5.82859	4.72177	4.18719	5.14446	1.07112	0.616552	0.479727
CAETHG_RS00615	gabT	aspartate aminotransferase family protein	1.4974	1.02387	2.33006	1.08616	1.60836	1.28899	1.78309	0.981568	2.70999	1.92142	1.48437	1.56015	1.87099	0.31308	0.865315	0.204875
CAETHG_RS00620	E6.3.4.6	carboxyltransferase domain-containing protein	5.45214	4.44419	5.72097	4.71458	2.96174	2.17582	3.44768	4.74474	3.74276	4.92824	5.08297	2.86175	4.47191	1.06435	0.638094	1.14745
CAETHG_RS00625	pxpC	biotin-dependent carboxyltransferase	5.82815	5.85826	6.25731	4.92888	7.15754	5.53845	6.15657	5.6485	6.44587	6.06552	5.71815	6.28419	6.0533	0.95093	0.398824	0.284617
CAETHG_RS00630		acetyl-CoA carboxylase biotin carboxyl carrier protein subunit	5.0684	5.44594	4.01643	2.88863	2.21793	0.888754	2.21299	2.03037	2.8028	2.555	4.35485	1.77322	2.46272	0.837964	0.394398	1.33669
CAETHG_RS00635	pxpA	5-oxoprolinase subunit PxpA	6.26291	8.54119	10.0787	5.21684	2.84605	2.02747	4.41734	4.34229	4.79542	4.85716	7.52492	3.09695	4.66495	1.45151	0.281138	2.24518
CAETHG_RS00640		DUF1097 domain-containing protein	5.64014	5.25223	3.57561	7.28617	4.93624	5.93406	5.41778	6.32632	4.99035	6.44462	5.43854	5.42936	5.92043	1.01388	0.807642	0.280909
CAETHG_RS00645	putP	sodium/proline symporter PutP	36.0448	41.5636	41.2032	45.5239	72.051	71.2216	69.423	62.6374	56.3947	61.4119	41.0839	70.8985	60.148	12.7346	3.30771	15.0993
CAETHG_RS00650	RS00650	DUF2284 domain-containing protein	99.9784	87.4304	99.2368	107.723	115.444	89.8325	84.1199	82.0016	92.8186	92.7056	98.5921	96.4654	89.1752	14.738	6.21285	4.93872
CAETHG_RS00655		cobalamin-binding protein	5.13879	2.76079	4.07222	4.88126	7.87056	6.30768	7.85305	2.05857	7.57794	4.31747	4.21326	7.34376	4.65133	1.43275	2.77479	1.69515
CAETHG_RS00660		MFS transporter	4.19217	3.48731	5.78683	6.01165	5.85853	4.12608	4.25127	4.87555	5.23476	5.31731	4.86949	4.7453	5.14254	1.01152	0.234875	0.203217
CAETHG_RS00665		cobalamin B12-binding domain-containing protein	59.2938	64.6661	71.0445	57.7866	56.0453	39.9256	49.3189	33.135	31.1497	32.2814	63.1978	48.4299	32.1887	8.09874	0.995882	15.5104
CAETHG_RS00670		uroporphyrinogen III decarboxylase	49.3324	60.3493	59.7493	58.7017	42.2275	36.9986	48.0279	28.2413	27.4649	26.3809	57.0332	42.418	27.3624	9.30497	0.93441	14.836
CAETHG_RS00675		uroporphyrinogen-III decarboxylase-like protein	15.2141	19.6516	15.3911	13.0987	10.6239	10.728	11.4483	6.02981	8.4133	7.17992	15.8388	10.9334	7.20768	1.143	1.19199	4.329
CAETHG_RS00680	fruA	PTS fructose transporter subunit IIABC	25.0364	27.9481	29.0884	24.7626	30.6936	28.391	26.4143	30.7907	30.4913	29.8581	26.7088	28.4996	30.38	2.55917	0.47615	1.83578
CAETHG_RS00685	fruK	1-phosphofructokinase	27.9741	30.0578	28.3491	20.9474	27.0741	24.2759	27.8163	22.8214	21.9058	25.3216	26.8321	26.3888	23.3496	3.11866	1.76808	1.89566
CAETHG_RS00690	fruR2	DeoR/GlpR transcriptional regulator	18.7463	16.1672	11.0243	16.8696	16.1909	15.571	20.3551	19.2682	15.0043	18.4028	15.7019	17.3723	17.5584	2.1391	2.25385	1.02241
CAETHG_RS00695	RS00695	methyltetrahydrofolate cobalamin methyltransferase	99.9167	112.341	132.271	115.741	99.8233	80.0012	109.015	83.3023	78.7137	100.503	115.067	96.2798	87.5063	15.5325	11.4869	14.0804
CAETHG_RS00700		DUF1638 domain-containing protein	131.59	126.306	164.663	131.48	121.793	104.849	150.009	99.9139	107.478	121.013	138.51	125.55	109.468	18.8615	10.6892	14.5487
CAETHG_RS00705	RS00705	cobalamin biosynthesis protein	128.191	116.851	139.523	160.317	117.244	100.994	120.962	106.964	99.4465	124.65	136.22	113.067	110.353	25.1659	12.9388	14.2159
CAETHG_RS00710		hypothetical protein	82.9014	90.3929	114.561	83.324	85.2433	57.1451	77.0297	64.7835	77.6864	81.5231	92.7949	73.1394	74.6643	12.8485	8.76945	10.9346
CAETHG_RS00715		DUF2284 domain-containing protein	96.9982	102.075	119.816	106.005	87.5182	75.0493	107.844	95.74	74.4686	96.7861	106.223	90.1373	88.9982	15.6726	12.5939	9.63297
CAETHG_RS00720		cobalamin B12-binding domain-containing protein	147.759	140.2	198.583	159.596	123.191	99.9827	129.551	108.835	116.964	120.138	161.534	117.575	115.313	24.5545	5.82959	26.0576
CAETHG_RS00725	RS00725	uroporphyrinogen III decarboxylase	138.623	124.124	165.33	118.224	110.63	86.2139	106.465	105.869	95.96	113.786	136.575	101.103	105.205	13.6753	8.93143	19.4043
CAETHG_RS00730		methyltetrahydrofolate cobalamin methyltransferase	178.265	198.527	234.192	203.462	178.262	142.132	180.906	162.629	156.855	175.984	203.612	167.1	165.156	25.3659	9.81167	21.6631
CAETHG_RS00735		cobalamin B12-binding domain-containing protein	401.859	452.082	526.356	452.009	387.728	320.981	389.958	295.37	293.364	333.168	458.077	366.222	307.301	53.5171	22.4245	75.985
CAETHG_RS00740	RS00740	uroporphyrinogen III decarboxylase	256.136	273.608	308.531	234.932	192.894	175.226	220.115	187.568	164.897	185.007	268.302	196.078	179.157	26.8014	12.4161	47.3451
CAETHG_RS00745		DUF4445 domain-containing protein	175.407	185.682	219.52	207.568	196.572	172.147	202.808	219.324	203.279	242.409	197.044	190.509	221.67	15.7424	19.6704	16.4327
CAETHG_RS00750		helix-turn-helix domain-containing protein	49.4039	38.6297	45.8478	53.7353	49.5415	44.7139	51.6144	50.5024	54.7718	51.6096	46.9042	48.6233	52.2946	3.85886	2.2156	2.75352
CAETHG_RS00755		cobalamin B12-binding domain-containing protein	37.2907	51.6506	51.2522	43.8345	37.0987	34.0232	39.6875	33.6113	33.8322	34.6595	46.007	36.9365	34.0343	4.15405	0.552513	6.24555
CAETHG_RS00760	punA	purine-nucleoside phosphorylase	327.778	320.608	381.895	347.672	274.2	299.746	292.987	304.668	302.873	302.836	344.488	288.978	303.459	31.2737	1.04698	28.7937
CAETHG_RS00765	infC	translation initiation factor IF-3	1795.79	1610.9	1639.21	1646.74	1732.33	1925.37	1355.42	1984.65	1709.37	1664.62	1673.16	1671.04	1786.21	236.995	173.3	65.8928
CAETHG_RS00770	ycbB	response regulator	30.1343	24.6595	46.6842	37.9885	43.228	40.5232	40.2564	53.0031	54.0756	57.9464	34.8666	41.3359	55.0083	2.14551	2.6003	10.2833
CAETHG_RS00775	ycbA	sensor histidine kinase	20.1814	17.6188	31.1858	25.2405	32.5657	30.3752	28.8217	33.3488	43.0909	28.825	23.5567	30.5875	35.0882	3.08324	7.29029	5.81187
CAETHG_RS00780		cation:dicarboxylase symporter family transporter	74.9264	84.7369	32.35	79.477	14.3946	9.76144	13.0736	5.9129	4.50876	7.36989	67.8726	12.4099	5.93052	33.5901	1.43065	34.0463
CAETHG_RS00785		APC family permease	0.697724	1.071	0.947844	0.568077	1.30853	0.943822	0.78337	0.479149	0.881915	0.803943	0.82116	1.01191	0.721669	0.312297	0.213616	0.147491
CAETHG_RS00790	glk	ROK family protein	46.8273	48.2448	49.2942	35.3647	30.1049	27.1681	40.8919	25.2432	28.7725	30.3087	44.9327	32.7216	28.1081	6.04655	2.59729	8.69352
CAETHG_RS00795		hypothetical protein	62.6142	66.2589	55.0313	54.61	37.9862	43.4191	34.1737	22.8026	20.9851	32.0423	59.6286	38.5263	25.2766	8.89174	5.92928	17.3249
CAETHG_RS00800		hypothetical protein	0	0.501961	0	0.532501	0.61329	0	0	0.561427	1.03336	0.941994	0.258616	0.20443	0.845592	0.332402	0.250298	0.355567
CAETHG_RS00805	K07001	patatin-like phospholipase family protein	11.4867	10.177	12.6478	10.3368	7.67214	9.96508	10.0308	8.71863	7.35506	9.34606	11.1621	9.22267	8.47325	1.23008	1.01793	1.38761
CAETHG_RS00810	CARS	cysteine--tRNA ligase	64.8011	72.2952	63.8579	63.7376	68.7769	65.4289	71.0197	64.0598	65.7451	72.9726	66.173	68.4085	67.5925	3.2759	4.73492	1.13126
CAETHG_RS00815		two pore domain potassium channel family protein	26.9917	28.556	24.0878	24.3767	25.0768	32.3303	23.1172	26.1999	32.6081	29.0972	26.003	26.8414	29.3017	4.15001	3.20899	1.71451
CAETHG_RS00820	K09975	HutD family protein	38.4676	38.1777	38.814	25.1036	35.8512	26.5695	32.6943	29.6433	43.519	37.8951	35.1407	31.705	37.0192	5.07368	6.97919	2.69484
CAETHG_RS00825		diguanylate cyclase	18.044	20.4652	23.1382	19.6328	30.8663	30.49	29.2458	39.5366	36.2845	33.1684	20.32	30.2007	36.3299	5.32915	3.18435	8.07783
CAETHG_RS00830		DUF1657 domain-containing protein	19.6615	16.3247	11.0481	15.2805	10.5593	11.2833	10.5358	8.59227	7.90742	11.7135	15.5787	10.7928	9.40439	2.27051	2.02884	3.23919
CAETHG_RS00835		DUF421 domain-containing protein	6.44588	5.07908	5.92529	5.87792	5.92349	7.00784	7.03608	6.19721	3.3269	4.76577	5.83204	6.6558	4.76329	0.647729	1.43516	0.948893
CAETHG_RS00840	spoVAC	stage V sporulation protein AC	2.31246	4.5553	2.932	3.51451	3.54175	4.46043	4.03871	3.70542	4.26259	0.777145	3.32856	4.01363	2.91505	0.450843	1.87232	0.554856
CAETHG_RS00845	spoVAD	stage V sporulation protein AD	4.81473	3.58156	3.69801	5.06595	4.1328	6.62429	7.27695	8.23426	5.73466	7.09466	4.29006	6.01135	7.02119	1.43489	1.25142	1.38092
CAETHG_RS00850	spoVAE	stage V sporulation protein AE	7.31625	7.86123	7.95118	9.53086	8.91869	9.34698	9.58338	9.42055	11.5596	14.7526	8.16488	9.28302	11.9109	0.301723	2.68332	1.92305
CAETHG_RS00855		DUF1657 domain-containing protein	89.3703	82.5836	90.0845	80.4771	136.097	154.205	110.04	122.44	118.611	104.52	85.6289	133.448	115.191	32.0947	9.43679	24.131
CAETHG_RS00860	K07124	SDR family oxidoreductase	75.9682	76.0844	79.3757	80.1788	63.7169	82.8873	70.0248	57.2015	54.1981	61.226	77.9018	72.2097	57.5419	8.9171	3.5263	10.5045
CAETHG_RS00865		DUF3006 domain-containing protein	232.766	193.177	151.968	132.66	119.721	139.81	113.766	105.422	97.019	100.701	177.643	124.432	101.047	11.8771	4.21209	39.2538
CAETHG_RS00870		2-hydroxyglutaryl-CoA dehydratase	0.963524	0.828236	1.0995	1.31794	0.505964	2.63571	0.252419	1.38953	0.852518	1.36	1.0523	1.13136	1.20068	1.07282	0.301882	0.0742459
CAETHG_RS00875		2-hydroxyglutaryl-CoA dehydratase	0	0.1812	0	0.192225	0.221388	0.887134	0.441791	0.202666	0.186513	0.170023	0.0933562	0.516771	0.186401	0.320957	0.0163222	0.222517
CAETHG_RS00880		2-hydroxyglutaryl-CoA dehydratase	0	0	0.195466	0	0	0	0	0	0	0	0.0488666	0	0	0	0	0.0282131
CAETHG_RS00885	xerD	tyrosine recombinase XerC	22.8669	18.5283	20.4972	22.0057	13.2873	12.4236	11.5392	11.2627	12.438	13.417	20.9745	12.4167	12.3725	4.84733	1.07864	4.95366
CAETHG_RS00890		hypothetical protein	130.379	116.426	73.2999	102.423	101.771	119.563	74.4277	67.7562	89.6362	69.721	105.632	98.5872	75.7045	18.6622	12.1052	15.6466
CAETHG_RS00895	lexA	transcriptional repressor LexA	233.79	276.936	218.049	233.39	250.723	245.029	263.104	208.295	197.983	246.272	240.542	252.952	217.517	12.3532	25.4311	17.9806
CAETHG_RS00900	dinB	DNA polymerase IV	202.507	220.699	174.327	203.407	149.316	147.219	159.355	138.885	141.286	158.73	200.235	151.963	146.3	26.2617	10.8309	29.6401
CAETHG_RS00905	lrp	Lrp/AsnC family transcriptional regulator	6.12572	3.51041	4.66013	6.05147	5.89733	8.16359	1.06986	4.41705	5.41998	5.76426	5.08693	5.04359	5.20043	3.00087	0.699922	0.0809931
CAETHG_RS00910	mtaA	methylcobamide--CoM methyltransferase	16.5884	22.8613	22.1186	21.3748	22.9607	20.2984	21.0202	17.1186	22.335	22.7235	20.7357	21.4264	20.7257	1.1245	3.12989	0.401701
CAETHG_RS00915	hemE	uroporphyrinogen decarboxylase family protein	12.1957	10.1511	13.7208	12.5308	12.4025	10.8433	11.6999	12.7987	11.7785	15.7594	12.1496	11.6485	13.4455	0.775302	2.06776	0.927325
CAETHG_RS00920	mtbC	corrinoid protein	8.12864	6.62589	7.72981	9.58502	8.83138	5.01338	8.81173	11.1163	8.99019	9.32574	8.01734	7.55216	9.81073	2.06298	1.143	1.1926
CAETHG_RS00925		DUF4445 domain-containing protein	2.87773	1.7669	1.56373	0.468601	3.77787	3.02769	3.76946	2.47028	1.81871	3.7303	1.66924	3.52501	2.67309	1.56814	0.9718	0.928919
CAETHG_RS00930	RS00930	2-hydroxyacyl-CoA dehydratase	31.5573	25.95	35.6739	27.3452	36.3555	28.1199	34.1656	26.5087	34.3678	34.2512	30.1316	32.8803	31.7093	4.44852	4.50416	1.37936
CAETHG_RS00935	hemE2	uroporphyrinogen decarboxylase family protein	10.7395	12.8423	16.4719	18.1649	11.1426	10.7524	12.4792	13.3229	14.1767	10.4784	14.5546	11.4581	12.6593	3.43395	1.9364	1.5612
CAETHG_RS00940	ydjE	MFS transporter	117.386	99.5369	114.913	97.7127	42.6553	48.2956	44.3715	71.1174	57.956	50.741	107.387	45.1075	59.9381	26.4084	10.3318	32.5323
CAETHG_RS00945		hypothetical protein	5.6876	7.07619	5.6932	6.82428	12.1824	10.3932	5.88162	11.512	8.27688	8.45051	6.32032	9.48577	9.41312	2.96637	1.81973	1.80697
CAETHG_RS00950	ydjE2	MFS transporter	1146.26	1288.86	1263.58	1225.12	1734.09	1674.52	1658.67	1525.27	1454.2	1435.93	1230.96	1689.09	1471.8	234.246	47.2008	229.169
CAETHG_RS00955	RS00955	YbaK/EbsC family protein	261.172	260.705	246.441	235.219	226.46	193.365	225.429	213.122	218.423	194.642	250.884	215.085	208.729	18.3684	12.4844	22.7269
CAETHG_RS00960		DUF4829 domain-containing protein	14.078	12.57	14.5186	14.9169	15.8785	12.7255	13.7654	14.0591	10.307	13.3939	14.0209	14.1231	12.5867	1.37056	2.0021	0.859073
CAETHG_RS00965		hypothetical protein	24.1979	26.0003	22.2683	21.354	23.569	23.8164	17.3818	12.195	21.5827	22.8225	23.4551	21.589	18.8668	2.97901	5.81103	2.30746
CAETHG_RS00970		uroporphyrinogen decarboxylase	5.23956	5.19678	3.06614	0.918825	5.29113	3.81641	4.22349	2.42184	1.78304	2.03175	3.60532	4.44368	2.07888	1.86892	0.321996	1.19897
CAETHG_RS00975		FAD-dependent oxidoreductase	42.0863	50.5298	42.3704	48.1811	41.7984	33.6909	38.949	21.3309	21.6545	28.6875	45.7919	38.1461	23.891	6.0376	4.15708	11.1154
CAETHG_RS00980	RS00980	methionine gamma-lyase family protein	42.5579	49.4609	36.0649	45.8701	47.5084	46.1464	54.2287	47.144	45.1474	45.6801	43.4884	49.2945	45.9905	3.92607	1.03387	2.91223
CAETHG_RS00985	hfq	RNA chaperone Hfq	705.728	640.503	606.67	612.652	617.651	680.829	422.818	413.543	424.365	397.591	641.388	573.766	411.833	111.517	13.4683	117.962
CAETHG_RS00990	miaA	tRNA (adenosine(37)-N6)-dimethylallyltransferase MiaA	98.23	104.485	105.815	107.237	96.5224	89.8325	99.4144	92.3979	101.646	111.192	103.942	95.2565	101.745	7.21039	9.39721	4.51604
CAETHG_RS00995	mutL	DNA mismatch repair endonuclease MutL	70.9659	65.6072	64.3117	71.0967	67.1523	59.242	79.7149	64.1463	67.307	72.7714	67.9954	68.703	68.0749	8.51418	4.36353	0.387668
CAETHG_RS01000	mutS	DNA mismatch repair protein MutS	37.7459	43.6031	37.406	37.1151	39.7511	35.7853	49.2614	38.1342	37.312	47.256	38.9675	41.5993	40.9008	6.08296	5.51915	1.36329
CAETHG_RS01005	miaB	tRNA (N6-isopentenyl adenosine(37)-C2)-methylthiotransferase MiaB	85.3407	91.6976	88.2217	84.0971	81.8578	79.6506	93.5755	83.2065	79.7714	97.837	87.3393	85.028	86.9383	6.1285	9.59359	1.23506
CAETHG_RS01010		hypothetical protein	0	0.453828	0	0	0	0.888754	0	1.01518	0	0.425833	0.113457	0.296251	0.480339	0.444377	0.509782	0.183441
CAETHG_RS01015	LYSN3	PLP-dependent aminotransferase family protein	1386.62	1378.02	1410.18	1412.56	951.572	907.157	1038.82	1419.13	1398.22	1416.41	1396.84	965.849	1411.25	229.956	11.3706	253.097
CAETHG_RS01020	aspB	pyridoxal phosphate-dependent aminotransferase	845.853	872.492	868.723	931.917	700.589	653.506	759.763	964.709	929.01	953.766	879.746	704.62	949.161	121.679	18.2894	126.022
CAETHG_RS01025		GNAT family N-acetyltransferase	128.123	106.551	112.129	112.797	113.774	110.47	98.2389	84.6237	109.675	89.8968	114.9	107.494	94.732	7.18873	13.2072	10.2019
CAETHG_RS01030	speD	S-adenosylmethionine decarboxylase proenzyme	1024.04	1002.23	1129.4	1109.7	1355.83	1328.74	1283.48	1430.23	1323.75	1277.21	1066.34	1322.68	1343.73	110.595	78.4432	154.435
CAETHG_RS01035	RS01035	bifunctional 4-hydroxy-3-methylbut-2-enyl diphosphate reductase/30S ribosomal protein S1	580.12	570.678	648.624	631.619	767.543	717.534	757.353	750.028	777.689	738.653	607.76	747.477	755.457	61.8168	20.0762	83.0648
CAETHG_RS01040	cmk	(d)CMP kinase	224.996	214.894	242.22	239.683	350.437	302.769	332.921	273.734	297.997	324.301	230.448	328.709	298.677	48.6723	25.2904	50.3526
CAETHG_RS01045		NAD(P)/FAD-dependent oxidoreductase	163.738	142.562	158.572	160.344	186.254	156.725	182.68	140.244	161.582	152.009	156.304	175.22	151.278	15.1156	10.6879	12.6244
CAETHG_RS01050	RS01050	MurR/RpiR family transcriptional regulator	318.676	308.83	343.405	329.064	371.503	362.612	354.355	349.477	355.488	340.453	324.994	362.823	348.473	18.2744	7.56758	19.0975
CAETHG_RS01055	rluB	rRNA pseudouridine synthase	47.4151	43.7086	36.9579	34.5544	39.7969	47.16	41.0659	36.4314	36.1067	30.3021	40.659	42.6742	34.2801	5.17806	3.44882	4.38205
CAETHG_RS01060	RS01060	glycosyltransferase family 2 protein	439.334	408.786	425.957	409.523	402.339	467.24	348.404	445.127	435.845	381.835	420.9	405.995	420.936	48.6157	34.1788	8.61608
CAETHG_RS01065	RS01065	sulfurtransferase-like selenium metabolism protein YedF	302.924	258.205	336.726	272.102	236.186	219.719	197.356	186.799	192.3	180.426	292.489	217.754	186.508	31.491	5.94239	54.4575
CAETHG_RS01070	NIT2	carbon-nitrogen hydrolase family protein	264.933	243.44	189.602	225.97	247.96	238.851	236.638	146.57	149.033	154.969	230.986	241.15	150.19	9.03406	4.31733	49.8413
CAETHG_RS01075	tcdA	tRNA threonylcarbamoyladenosine dehydratase	58.4844	57.0563	53.0552	37.0976	42.4046	48.1444	35.8996	46.1707	41.1374	49.5893	51.4233	42.1495	45.6324	5.60375	4.25157	4.68452
CAETHG_RS01080	mobA	molybdenum cofactor guanylyltransferase	72.7101	88.0156	64.183	73.4374	80.1488	81.3409	75.1481	63.7848	68.5408	67.4299	74.5865	78.8793	66.5852	3.82112	2.48797	6.23958
CAETHG_RS01085	hutG	formimidoylglutamase	47.3374	42.4836	45.5322	47.3425	74.0494	72.7027	64.3818	83.6989	79.4346	70.7659	45.6739	70.378	77.9665	12.2857	6.59028	16.8853
CAETHG_RS01090	mcp	methyl-accepting chemotaxis protein	4.82197	3.58695	2.99813	4.54507	3.16513	2.53662	3.40102	1.67162	2.35885	1.86982	3.98803	3.03426	1.96676	0.838889	0.353722	1.01117
CAETHG_RS01095	fchA1	cyclodeaminase/cyclohydrolase family protein	30.688	35.1514	31.1094	41.9101	29.6452	30.7642	21.9949	25.0507	23.054	23.059	34.7147	27.4681	23.7212	8.20546	1.15137	5.58883
CAETHG_RS01100	TC.APA	amino acid permease	51.915	53.6584	40.9728	59.0257	47.3963	54.4818	43.3212	34.5206	35.558	32.4143	51.393	48.3998	34.1643	7.03496	1.60188	9.20539
CAETHG_RS01105	hutH	histidine ammonia-lyase	18.2083	20.8689	19.3927	21.3084	18.8043	21.2006	19.3985	17.0683	15.8421	16.522	19.9446	19.8012	16.4774	1.2673	0.614308	1.96167
CAETHG_RS01110	hutI	imidazolonepropionase	11.3594	16.0099	10.8021	13.789	10.2645	12.1066	13.5268	12.4105	12.7266	10.8577	12.9901	11.966	11.9983	1.61692	1.00031	0.582184
CAETHG_RS01115	hutU	urocanate hydratase	6.20304	7.54724	5.03124	6.03081	3.95191	3.64705	4.30158	1.42516	1.21068	1.8394	6.20308	3.96685	1.49174	1.06607	0.319605	2.35668
CAETHG_RS01120		AAA family ATPase	52.5947	49.6286	53.9015	52.5785	36.045	41.3411	36.2045	35.7832	41.2313	37.2169	52.1758	37.8635	38.0771	7.7578	2.82409	8.20225
CAETHG_RS01125	fctD	glutamate formimidoyltransferase	10.312	10.8585	11.1788	10.3437	17.5988	15.4061	15.6686	11.1534	16.8793	21.6249	10.6732	16.2245	16.5525	3.09866	5.24338	3.30378
CAETHG_RS01130	argD	aspartate aminotransferase family protein	345.706	341.123	341.041	362.956	730.452	496.964	653.011	642.904	678.526	726.025	347.706	626.809	682.485	163.811	41.7014	179.385
CAETHG_RS01135	argB	acetylglutamate kinase	231.949	227.14	249.168	260.69	553.046	325.761	501.367	461.812	515.22	575.469	242.237	460.058	517.501	139.283	56.8629	145.21
CAETHG_RS01140	argJ	bifunctional glutamate N-acetyltransferase/amino-acid acetyltransferase ArgJ	126.513	131.541	132.408	155.087	367.377	234.33	379.063	329.209	355.921	376.849	136.387	326.923	353.993	108.127	23.8785	118.595
CAETHG_RS01145	argC	N-acetyl-gamma-glutamyl-phosphate reductase	103.133	97.3718	95.5236	105.537	265.624	155.146	261.755	214.592	257.189	263.824	100.391	227.508	245.202	79.6236	26.7154	78.9955
CAETHG_RS01150		SNF2 helicase associated domain-containing protein	4.56359	5.1487	4.50242	4.94177	4.4933	6.24183	6.42607	4.11332	5.11038	6.49898	4.78912	5.7204	5.24089	0.953998	1.19817	0.465709
CAETHG_RS01155		hemerythrin domain-containing protein	6.33322	11.1028	10.7771	11.0185	33.2569	25.2502	21.3942	14.8217	18.0642	16.4671	9.80789	26.6338	16.451	9.23962	1.62131	8.47478
CAETHG_RS01160	glcD2	FAD-binding protein	29.589	37.5608	28.2617	35.3689	76.3136	70.9399	84.2041	43.2692	44.3092	61.1156	32.6951	77.1525	49.5647	21.5903	10.0169	22.443
CAETHG_RS01165		electron transfer flavoprotein subunit alpha	24.1766	29.2657	21.8263	30.3486	71.513	64.3961	71.3539	39.3528	42.8163	57.0806	26.4043	69.0876	46.4166	19.6517	9.3963	21.3555
CAETHG_RS01170	fixA2	electron transfer flavoprotein subunit beta/FixA family protein	23.447	32.7515	21.1817	33.4078	66.795	68.8261	70.9462	37.1951	35.7863	54.607	27.697	68.8557	42.5295	17.8048	10.4832	20.8451
CAETHG_RS01175	larA	nickel-dependent lactate racemase	21.1839	22.606	17.385	25.966	74.478	64.7264	74.1222	34.8745	35.7857	52.5167	21.7852	71.1088	41.059	23.0187	9.93315	24.8572
CAETHG_RS01180	lctP	L-lactate permease	7.87477	11.9761	6.68196	12.5666	29.5825	26.7674	30.1515	13.5404	12.3272	17.711	9.77485	28.8338	14.5262	8.26706	2.82402	9.92073
CAETHG_RS01185	pdhR	FadR family transcriptional regulator	83.3676	75.0745	85.3173	89.8989	79.5645	87.4336	77.6542	90.9656	78.1536	88.5879	83.4146	81.5508	85.9024	5.94433	6.81512	2.18325
CAETHG_RS01190	RS01190	ribonuclease H-like domain-containing protein	99.8394	76.04	85.726	76.315	79.0268	84.3428	79.6203	72.3439	97.4307	83.1915	84.4801	80.9966	84.322	3.33713	12.5815	1.96715
CAETHG_RS01195		HAD-IB family hydrolase	69.31	70.0921	64.9401	58.6719	72.2567	68.6324	78.104	74.4146	64.2559	67.3098	65.7535	72.9977	68.6601	8.1568	5.21221	3.64557
CAETHG_RS01200	feoA	ferrous iron transport protein A	161.466	136.005	126.539	165.552	536.855	375.616	481.457	210.624	191.144	251.959	147.39	464.642	217.909	163.824	31.0551	166.583
CAETHG_RS01205	feoB	ferrous iron transport protein B	47.0082	46.1225	50.3766	42.2457	184.174	137.799	174.988	84.5515	77.1174	104.816	46.4382	165.654	88.8282	64.8799	14.3358	60.431
CAETHG_RS01210	RS01210	CBS domain-containing protein	670.49	590.546	580.349	514.903	505.643	510.794	457.72	500.525	490.942	489.478	589.072	491.386	493.649	26.6339	6.00036	55.7574
CAETHG_RS01215	yprB	ribonuclease H-like domain-containing protein	281.9	243.364	272.036	285.917	218.211	235.613	232.605	274.145	288.959	275.331	270.804	228.81	279.478	29.5461	8.23161	27.0987
CAETHG_RS01220	RARS	arginine--tRNA ligase	252.338	240.174	273.376	235.876	229.251	199.46	241.894	297.876	274.254	296.773	250.441	223.535	289.635	18.8286	13.3311	33.2396
CAETHG_RS01225	galE	UDP-glucose 4-epimerase GalE	184.059	189.714	198.021	169.423	181.594	157.563	219.49	218.721	203.361	247.553	185.304	186.216	223.211	26.8389	22.4356	21.6274
CAETHG_RS01230	E3.5.1.81	amidohydrolase family protein	50.196	56.5448	45.0385	55.217	36.8457	44.5777	43.8337	47.6758	35.22	38.092	51.7491	41.7524	40.3293	7.57982	6.52234	6.22322
CAETHG_RS01235	potD	spermidine/putrescine ABC transporter substrate-binding protein	38.133	40.2352	38.2221	39.3546	30.4424	29.6383	26.5497	26.6295	23.937	27.1893	38.9862	28.8768	25.9186	5.50105	1.73877	6.85219
CAETHG_RS01240	potC	ABC transporter permease subunit	26.7295	35.7748	28.7625	31.8043	23.3936	23.4354	19.349	24.2332	23.8575	26.9489	30.7678	22.0593	25.0132	5.23587	1.68686	4.42865
CAETHG_RS01245		ABC transporter permease	8.08961	13.7245	10.3244	8.00773	7.82527	8.2872	5.8559	8.69856	7.53434	7.29747	10.0366	7.32279	7.84346	1.10848	0.749953	1.44022
CAETHG_RS01250	potA	ABC transporter ATP-binding protein	22.8168	25.2219	22.3217	17.7752	20.041	22.4515	16.9862	20.9108	18.1548	18.0391	22.0339	19.8263	19.0349	2.46027	1.62559	1.55423
CAETHG_RS01255	K08981	PH domain-containing protein	10.7816	10.7371	11.753	10.0414	12.7732	12.1735	12.917	11.219	11.7789	10.0747	10.8283	12.6212	11.0242	1.32946	0.868638	0.983482
CAETHG_RS01260	K09167	PH domain-containing protein	9.89694	13.9062	15.9269	12.1489	10.9938	18.022	10.9693	10.979	16.8399	10.7457	12.9697	13.3284	12.8549	3.37087	3.45308	0.246985
CAETHG_RS01265		winged helix-turn-helix transcriptional regulator	576.871	506.56	578.202	647.727	609.333	572.749	425.584	546.649	530.945	526.119	577.34	535.889	534.571	97.1265	10.7345	24.3213
CAETHG_RS01270	GDE1	glycerophosphodiester phosphodiesterase	198.087	182.588	219.606	201.861	192.604	191.779	167.588	193.829	184.117	197.97	200.536	183.99	191.972	14.6451	7.11089	8.27443
CAETHG_RS01275	lysP	amino acid permease	356.093	343.107	658.257	491.743	1119.92	1112.25	1111.31	1531.37	1423.99	1337.96	462.3	1114.49	1431.11	311.399	96.8997	493.995
CAETHG_RS01280	RS01280	DNA mismatch repair protein	139.078	137.867	157.371	157.487	205.52	206.715	194.417	208.163	226.402	196.04	147.951	202.217	210.202	23.0405	15.2831	33.8718
CAETHG_RS01285	hr	hemerythrin family protein	263.363	280.68	291.571	327.044	408.707	450.549	390.409	374.659	396.895	398.071	290.665	416.555	389.875	51.3482	13.1905	66.3361
CAETHG_RS01290	K08972	phage holin family protein	0.509633	0	0.484627	0.58091	0	0.53619	0.667555	0	0.563648	0.513815	0.393793	0.401249	0.359154	0.3024	0.312033	0.0224622
CAETHG_RS01295	RS01295	hypothetical protein	214.981	156.225	168.926	212.16	490.182	497.604	306.053	379.38	440.494	326.829	188.073	431.28	382.234	140.902	56.8863	128.617
CAETHG_RS01300		alpha/beta-type small acid-soluble spore protein	0	1.97788	5.25134	1.04911	2.41655	2.90503	7.23351	2.21219	0	3.71174	2.06958	4.18503	1.97464	2.67299	1.86724	1.24966
CAETHG_RS01305	E3.1.3.97	PHP domain-containing protein	80.8259	66.9688	65.1322	69.788	49.7291	52.5984	54.5226	56.3753	48.4718	45.7405	70.6787	52.2833	50.1959	8.97123	5.52303	11.2716
CAETHG_RS01310	RS01310	aminopeptidase	160.172	159.05	179.059	157.889	142.84	122.534	136.296	142.821	123.989	132.198	164.043	133.89	133.003	14.6837	9.4417	17.6703
CAETHG_RS01315		aminopeptidase	11.5868	9.4957	9.89782	7.61103	17.0159	14.4635	18.5215	24.3094	19.9826	22.3739	9.64785	16.6669	22.222	4.82782	2.16741	6.30125
CAETHG_RS01320	aroM	AroM family protein	4.38511	5.88968	6.51555	3.74881	11.8733	13.5525	9.6929	14.1629	14.2465	16.0265	5.13478	11.7062	14.812	4.28099	1.05261	4.94094
CAETHG_RS01325		DUF1177 domain-containing protein	13.0866	14.0614	17.5354	13.1088	28.3731	23.5734	25.9724	28.3566	27.6315	31.3857	14.448	25.973	29.1246	6.72393	1.99145	7.72612
CAETHG_RS01330	K09703	DUF917 family protein	6.09688	4.6793	7.12293	3.97119	13.2637	13.9288	15.2878	16.5383	16.7614	15.8063	5.46757	14.1601	16.3687	5.16362	0.499603	5.76298
CAETHG_RS01335		OPT/YSL family transporter	6.25928	5.10642	5.29082	3.96373	12.1736	10.7319	12.7538	9.8904	11.025	13.0888	5.15506	11.8864	11.3347	4.05153	1.62151	3.73729
CAETHG_RS01340	pucR	PucR family transcriptional regulator	24.7571	24.5268	30.9938	30.6791	32.9483	34.172	38.6764	39.1696	43.8348	41.1043	27.7392	35.2656	41.3696	3.36533	2.3439	6.82754
CAETHG_RS01345	corA	magnesium transporter CorA family protein	31.9163	29.6366	33.91	29.6431	37.5028	37.1034	40.7742	36.4623	43.5792	38.1372	31.2765	38.4601	39.3929	4.7052	3.72093	4.44129
CAETHG_RS01355	MTHFS	5-formyltetrahydrofolate cyclo-ligase	224.3	217.708	261.946	192.332	226.85	264.863	224.57	230.876	230.836	235.706	224.072	238.761	232.472	29.6722	2.80005	7.37001
CAETHG_RS01360	hprK	HPr kinase/phosphorylase	139.802	131.223	134.089	133.94	159.799	177.519	207.592	151.838	153.287	181.655	134.763	181.637	162.26	30.9502	16.8121	23.5536
CAETHG_RS01365		DUF896 domain-containing protein	249.695	202.035	194.185	188.977	303.91	275.47	296.613	258.772	253.799	283.34	208.723	291.998	265.303	52.9037	15.8164	42.5219
CAETHG_RS01370	rocF	arginase	8.83873	4.41726	7.23226	8.20051	17.0004	22.2751	16.1548	11.1163	13.8676	15.3357	7.17219	18.4768	13.4399	5.80804	2.14199	5.66346
CAETHG_RS01375	fprA1_2	FprA family A-type flavoprotein	513.879	460.754	472.127	520.688	442.343	412.231	399.107	405.696	480.733	409.376	491.862	417.894	431.935	54.4905	42.3003	39.2846
CAETHG_RS01380	uvrD	UvrD-helicase domain-containing protein	17.0667	20.8465	19.5211	17.8019	24.6245	25.9177	27.3114	21.3811	20.4782	24.3492	18.8091	25.9512	22.0695	4.21977	2.02521	3.57557
CAETHG_RS01385	PDF	peptide deformylase	319.325	289.513	321.212	318.32	401.678	380.596	333.901	347.412	364.465	378.178	312.093	372.058	363.352	39.0385	15.4128	32.4015
CAETHG_RS01390		response regulator	240.131	211.017	220.983	223.855	233.292	243.536	201.14	177.422	186.966	189.271	223.996	225.989	184.553	18.0936	6.28236	23.3691
CAETHG_RS01395		hypothetical protein	32.9282	39.884	34.1592	23.2026	31.4386	35.274	34.5055	32.3774	28.4725	44.667	32.5435	33.7394	35.1723	5.5228	8.45128	1.31618
CAETHG_RS01400		B12-binding domain-containing radical SAM protein	24.5551	24.7128	25.9918	21.4037	27.1306	26.5361	27.5069	27.6404	31.8273	39.0953	24.1658	27.0579	32.8544	2.85522	5.79609	4.42444
CAETHG_RS01405		class I SAM-dependent methyltransferase	31.7671	30.9208	28.0761	33.2281	31.8911	33.8157	31.3306	31.4399	36.7875	45.5925	30.998	32.3458	37.94	1.15208	7.14635	3.68107
CAETHG_RS01410	plc	zinc dependent phospholipase C family protein	105.225	76.6912	90.0809	77.1696	78.8874	90.2785	97.2728	74.4237	92.5799	90.7441	87.2917	88.8129	85.9159	9.55524	9.99476	1.4491
CAETHG_RS01415		hypothetical protein	6.36456	6.38274	3.36238	4.0304	2.78512	3.72013	3.51998	1.35979	3.12851	3.2797	5.03502	3.34174	2.58933	0.529292	1.0675	1.25264
CAETHG_RS01420		ferritin-like domain-containing protein	171.876	145.911	160.948	149.927	119.278	137.35	112.139	117.47	107.744	103.509	157.166	122.922	109.574	17.1725	7.15798	24.5482
CAETHG_RS01425	spoVB	stage V sporulation protein B	0.138264	0.445688	0.13148	0.472803	0	0.145469	0	0.166162	0.305836	0.83639	0.297059	0.0484896	0.436129	0.222964	0.353601	0.19638
CAETHG_RS01430	ribH	6,7-dimethyl-8-ribityllumazine synthase	688.732	606.656	637.043	565.059	482.572	554.842	466.812	1609.69	1496	286.232	624.373	501.409	1130.64	49.8179	733.487	333.508
CAETHG_RS01435	ribBA	bifunctional 3,4-dihydroxy-2-butanone-4-phosphate synthase/GTP cyclohydrolase II	506.21	479.965	491.875	433.805	309.117	354.737	313.05	1020	991.466	256.419	477.964	325.634	755.963	57.8903	432.853	218.201
CAETHG_RS01440	ribE	riboflavin synthase	654.843	570.495	608.994	602.302	424.082	430.642	454.262	1199.33	1162.24	318.273	609.159	436.329	893.282	83.9929	498.317	230.724
CAETHG_RS01445	ribD	bifunctional diaminohydroxyphosphoribosylaminopyrimidine deaminase/5-amino-6-(5-phosphoribosylamino)uracil reductase RibD	286.174	276.227	277.793	230.28	176.45	179.504	194.464	508.626	478.873	151.845	267.619	183.473	379.781	24.6919	197.958	98.4869
CAETHG_RS01450	mcp2	methyl-accepting chemotaxis protein	13.4056	14.044	16.5722	13.8798	13.1991	14.9269	12.2917	17.1845	16.5562	12.164	14.4754	13.4726	15.3016	1.11184	2.73531	0.915926
CAETHG_RS01455	cheW	purine-binding chemotaxis protein CheW	5.64014	5.65625	5.72097	7.28617	5.42986	4.74725	4.43273	6.7782	9.9807	6.44462	6.07588	4.86995	7.73451	1.2778	1.9524	1.43823
CAETHG_RS01460	cheA	chemotaxis protein CheA	8.19723	9.20819	10.6296	7.11395	5.62522	7.93837	8.29705	8.84375	10.7144	6.76187	8.78724	7.28688	8.77335	1.18721	1.97722	0.862251
CAETHG_RS01465	cheY	response regulator	5.60596	6.02354	9.20792	5.22819	1.33809	5.3619	1.33511	5.51219	8.45473	1.54145	6.5164	2.67837	5.16945	2.28606	3.46936	1.94723
CAETHG_RS01470		TOBE domain-containing protein	8.93703	1.92055	5.09912	6.11218	5.86625	7.52221	3.51192	5.37017	5.93056	2.70311	5.51722	5.63346	4.66795	1.66277	1.72451	0.527098
CAETHG_RS01475		sulfate/molybdate ABC transporter ATP-binding protein	39.9523	36.9557	30.3937	32.6701	24.8564	31.9826	27.5315	21.7106	17.2905	21.0158	34.9929	28.1235	20.0056	3.71576	2.37689	7.50231
CAETHG_RS01480	modB	molybdate ABC transporter permease subunit	182.304	166.081	130.595	183.859	128.325	131.458	116.047	97.7324	93.8142	95.8366	165.71	125.277	95.7944	30.0369	1.95943	35.1004
CAETHG_RS01485	modA	molybdate ABC transporter substrate-binding protein	385.297	391.992	322.734	366.586	309.34	345.232	288.016	238.824	249.657	246.871	366.652	314.196	245.117	35.2645	5.62569	60.9565
CAETHG_RS01490		DNA mismatch repair protein MutS	48.6949	48.1883	51.5321	49.6166	83.1189	86.5054	74.8709	51.6513	49.9658	39.3421	49.5079	81.4984	46.9864	16.6729	6.67356	19.239
CAETHG_RS01495		hypothetical protein	21.4659	20.968	21.1549	17.795	35.8658	39.8308	49.078	19.2306	16.8345	23.6095	20.3459	41.5915	19.8916	13.123	3.43548	12.3994
CAETHG_RS01500	znuA	zinc ABC transporter substrate-binding protein	75.1487	79.8942	94.465	92.2134	1091.71	1073.32	876.569	65.5299	76.0962	68.1689	85.4303	1013.87	69.9316	471.002	5.49927	540.563
CAETHG_RS01505	purH	phosphoribosylaminoimidazolecarboxamide formyltransferase	3003.52	3195.47	2902.98	3797.64	4975.18	4290.46	5003.05	2745.41	2487.44	2748.87	3224.9	4756.23	2660.58	581.658	149.95	1084.37
CAETHG_RS01510		hypothetical protein	85.304	127.548	94.3125	83.7624	73.5335	85.9647	67.985	93.253	83.5468	73.0517	97.7318	75.8277	83.2838	8.50001	10.1032	11.1365
CAETHG_RS01515	cbiM	energy-coupling factor ABC transporter permease	77.2875	93.6459	70.8892	59.3561	43.8952	58.5353	62.1064	61.9217	53.6518	49.461	75.2947	54.8456	55.0115	8.19557	6.34063	11.7587
CAETHG_RS01520	RS01520	TIM barrel protein	53.4562	45.335	56.8244	41.7824	28.3215	28.1209	24.5073	25.2381	31.8837	33.8768	49.3495	26.9833	30.3329	7.60428	4.52331	12.063
CAETHG_RS01525		efflux RND transporter periplasmic adaptor subunit	37.3239	39.8135	39.3505	37.3031	25.5645	21.9109	28.6961	28.2782	21.5373	23.178	38.4477	25.3905	24.3312	6.57006	3.51528	7.86226
CAETHG_RS01530	acrA	efflux RND transporter periplasmic adaptor subunit	11.392	12.7728	10.3621	13.2676	13.0047	12.5068	9.40744	8.92872	12.8734	9.98741	11.9486	11.6396	10.5965	1.78753	2.04164	0.708506
CAETHG_RS01535		DUF4430 domain-containing protein	20.9148	24.0779	22.7299	24.1238	19.2852	22.7906	21.8514	16.1582	18.1748	19.0782	22.9616	21.3091	17.8038	2.04345	1.49496	2.63381
CAETHG_RS01550		DUF4430 domain-containing protein	5.29938	5.4353	4.81031	6.86427	4.42719	4.30837	4.73286	3.47383	6.12748	5.34287	5.60231	4.48948	4.98139	1.20078	1.36325	0.557665
CAETHG_RS01555	cbrT	ECF transporter S component	4.55789	4.32123	3.31443	7.02901	4.57568	4.23124	5.97027	2.89989	2.0757	5.40623	4.80564	4.92573	3.46061	1.29277	1.73462	0.813442
CAETHG_RS01560	ecfA	ABC transporter ATP-binding protein	2.83911	5.73512	4.3197	3.62454	4.47261	3.94293	4.76017	4.36734	4.89845	4.80885	4.12962	4.3919	4.69155	0.51165	0.284321	0.281173
CAETHG_RS01565	ecfT	energy-coupling factor transporter transmembrane protein EcfT	3.15559	2.7549	2.43812	4.72098	1.81241	2.90503	3.61676	2.3702	3.49005	1.3919	3.2674	2.77807	2.41739	1.22246	1.04987	0.426625
CAETHG_RS01600		helix-turn-helix domain-containing protein	14.3767	11.873	16.383	17.7418	16.69	13.7509	14.474	13.5651	13.0095	11.9791	15.0936	14.9716	12.8513	1.86603	0.804757	1.2609
CAETHG_RS01605	bioB	radical SAM protein	719.115	846.891	833.228	801.091	615.004	534.603	595.244	560.715	565.967	616.742	800.081	581.617	581.142	114.945	30.9428	126.268
CAETHG_RS01610	padR	helix-turn-helix transcriptional regulator	414.797	452.424	442.548	433.273	292.827	269.654	336.349	320.75	285.061	349.23	435.761	299.61	318.347	72.3244	32.1519	73.7948
CAETHG_RS01615		propanediol utilization microcompartment protein PduB	55.6302	69.0784	49.9063	57.1294	74.7535	73.1615	82.4928	86.7225	81.8418	81.4845	57.9361	76.8026	83.3496	10.6475	2.92651	13.195
CAETHG_RS01620	sdhA	FAD-binding protein	100.271	116.479	103.672	106.55	96.3613	92.9319	107.879	66.6852	63.9887	66.5309	106.743	99.0573	65.7349	7.4097	1.51424	21.7987
CAETHG_RS01625		L-2-amino-thiazoline-4-carboxylic acid hydrolase	93.6996	101.109	94.0523	86.2651	106.712	98.1612	115.392	61.1153	54.4726	59.7493	93.7816	106.755	58.4458	12.4275	3.50799	25.0024
CAETHG_RS01630		succinate dehydrogenase	72.4146	92.3977	60.2539	85.7668	66.843	52.3794	85.9615	29.9153	30.0337	41.6379	77.7083	68.3946	33.8623	16.2669	6.73412	23.1001
CAETHG_RS01635		MarR family transcriptional regulator	62.0879	73.5202	57.0334	69.3272	98.6977	91.0973	70.8157	67.0021	74.7413	78.3533	65.4922	86.8702	73.3656	14.6779	5.79931	10.8119
CAETHG_RS01640		YdcF family protein	9.21439	9.39302	7.63892	9.15657	7.75424	10.4403	8.97491	9.37002	9.4071	9.52822	8.85072	9.05649	9.43511	1.09924	0.0827348	0.296425
CAETHG_RS01645		hypothetical protein	0	0	0.423393	0	0.292254	0.23422	0	0.535078	0.492429	0	0.105848	0.175491	0.342503	0.153816	0.297381	0.12162
CAETHG_RS01650		metallophosphoesterase	1.16665	0.895391	0.792431	0.949866	0.437591	0.701395	0	0.801171	0.737313	0.672126	0.951083	0.379662	0.73687	0.406145	0.0645241	0.288677
CAETHG_RS01655		four-helix bundle copper-binding protein	2.10822	1.13263	1.50359	1.20154	0.691917	2.77261	0	0	1.16584	0.531381	1.4865	1.15484	0.565739	1.17853	0.583677	0.466338
CAETHG_RS01660	mcp3	methyl-accepting chemotaxis protein	304.897	283.177	298.179	273.648	325.121	311.096	235.109	360.668	370.065	338.257	289.975	290.442	356.33	40.4251	16.3417	38.176
CAETHG_RS01665	PPIB	peptidylprolyl isomerase	297.052	316.528	332.74	303.252	257.203	233.565	249.708	217.243	201.487	217.068	312.393	246.825	211.933	29.8877	9.0469	51.0047
CAETHG_RS01670		metal-dependent hydrolase	82.5751	89.4876	93.0151	94.5281	77.2323	78.3023	88.6659	79.6452	88.1915	89.327	89.9015	81.4002	85.7213	8.34698	5.29257	4.25085
CAETHG_RS01675	mcp4	methyl-accepting chemotaxis protein	59.725	58.8453	53.309	56.1584	40.0526	44.0089	30.9258	42.3661	38.9893	36.9552	57.0094	38.3291	39.4369	10.4635	2.73312	10.48
CAETHG_RS01680	nisF	lantibiotic protection ABC transporter ATP-binding protein	0.770819	1.93255	1.466	2.05013	1.68655	1.89231	1.6828	0.926354	1.42086	1.03619	1.55487	1.75388	1.1278	0.177547	0.259671	0.319888
CAETHG_RS01685	nisE	lantibiotic immunity ABC transporter MutE/EpiE family permease subunit	0.242778	0.260862	0.230866	1.6604	0.637435	0.766288	0.318009	1.16706	0.26851	0.73431	0.598725	0.573911	0.723294	0.574998	0.449377	0.0800503
CAETHG_RS01690	nisG	lantibiotic immunity ABC transporter MutG family permease subunit	0.238091	0.511652	0	0	0.312565	0.751495	0.623739	0.286133	0.526652	0.240045	0.187436	0.5626	0.350943	0.336316	0.153903	0.188096
CAETHG_RS01695	nisR	response regulator transcription factor	26.5078	29.9814	41.9236	39.4388	32.2352	31.9992	35.0874	30.1799	25.6141	24.1935	34.4629	33.1073	26.6625	3.46293	3.12786	4.16771
CAETHG_RS01700	nisK	HAMP domain-containing histidine kinase	25.2024	26.0714	33.5267	34.8394	27.6301	22.2845	30.2025	21.9103	23.7222	25.139	29.91	26.7057	23.5905	5.236	1.61836	3.15986
CAETHG_RS01705		CRISPR-associated protein	90.2221	97.8319	92.8793	83.9707	87.4741	102.326	91.6164	60.182	74.6097	57.999	91.226	93.8055	64.2635	7.95864	9.02623	16.3623
CAETHG_RS01710	topB	type IA DNA topoisomerase	11.5527	10.1115	10.2583	8.45923	8.23605	8.85446	10.9236	7.53956	8.20787	11.4933	10.0954	9.33802	9.08023	1.23035	2.1163	0.5277
CAETHG_RS01715	deaD	DEAD/DEAH box helicase	11.8331	11.2819	11.728	8.5488	12.2525	12.2744	11.7887	9.21347	9.40074	10.922	10.848	12.1052	9.84542	1.79226	0.937073	1.13228
CAETHG_RS01720	RS01720	phosphoenolpyruvate hydrolase family protein	7.12382	8.13286	8.89125	9.64269	7.5986	4.91863	4.37405	5.08324	3.93943	4.04003	8.44765	5.63043	4.35424	2.4517	0.633339	2.0945
CAETHG_RS01725		Tm-1-like ATP-binding domain-containing protein	3.82857	2.79735	2.33006	3.31667	3.01568	2.41685	2.20658	1.84044	1.355	1.2352	3.06816	2.54637	1.47688	0.515592	0.320501	0.811201
CAETHG_RS01730		phosphoenolpyruvate hydrolase family protein	43.1506	33.0472	33.467	42.0345	35.3547	32.681	29.664	40.4562	40.1086	23.2951	37.9248	32.5666	34.6199	5.27395	9.80916	2.70338
CAETHG_RS01735	nifE	oxidoreductase	361.673	401.585	437.628	450.749	430.685	321.306	351.945	580.908	450.346	404.773	412.909	367.979	478.676	61.9296	91.4206	55.6744
CAETHG_RS01740	RS01740	oxidoreductase/nitrogenase component 1	373.612	443.321	468.855	447.921	421.584	314.29	362.116	589.521	476.025	431.412	433.427	365.997	498.986	60.034	81.5171	66.4968
CAETHG_RS01745	nifH3	AAA family ATPase	446.775	509.188	543.275	464.134	431.231	343.581	413.614	629.777	507.928	450.684	490.843	396.142	529.463	50.8799	91.468	68.5981
CAETHG_RS01750	hypE	hydrogenase expression/formation protein HypE	400.366	463.812	466.844	431.602	438.845	333.304	401.942	616.98	476.799	445.965	440.656	391.364	513.248	48.1375	91.1475	61.3123
CAETHG_RS01755	hypD	hydrogenase formation protein HypD	323.351	388.356	386.724	365.787	345.604	268.89	324.927	499.654	386.604	370.916	366.055	313.14	419.058	41.7521	70.2376	52.9589
CAETHG_RS01760	hypC	HypC/HybG/HupF family hydrogenase formation chaperone	164.441	169.968	197.166	112.057	110.286	90.2665	136.965	204.066	140.357	140.562	160.908	112.506	161.662	19.1304	36.7238	28.1652
CAETHG_RS01765	hypF	carbamoyltransferase HypF	218.759	234.308	240.79	222.292	223.737	178.093	233.639	305.234	242.541	238.661	229.037	211.823	262.146	24.7509	37.3659	25.5761
CAETHG_RS01770	RS01770	oxidoreductase/nitrogenase component 1	165.835	179.498	174.595	161.032	159.393	124.26	181.856	216.045	173.779	175.802	170.24	155.17	188.542	23.883	23.8397	16.7121
CAETHG_RS01775	nifE2	oxidoreductase	158.488	181.565	177.537	195.035	197.64	140.646	187.173	223.858	180.616	196.662	178.156	175.153	200.379	26.6919	21.8593	13.7793
CAETHG_RS01780	nifH4	AAA family ATPase	195.436	208.429	201.546	204.505	227.564	167.817	240.097	234.287	207.827	199.488	202.479	211.826	213.867	31.7485	18.1693	6.07212
CAETHG_RS01785		multidrug resistance efflux transporter family protein	7.96909	7.95107	7.03679	5.83949	6.72543	9.78176	8.45022	7.52485	3.77731	8.99097	7.19911	8.31914	6.76438	1.76143	2.68874	0.802159
CAETHG_RS01790	sutR	helix-turn-helix domain-containing protein	8.33318	5.01419	9.82615	9.49866	16.6285	10.5209	17.9013	10.8158	11.0597	10.754	8.16805	15.0169	10.8765	4.24142	0.161629	3.44928
CAETHG_RS01795	pncA	isochorismatase family protein	50.246	39.9657	48.4012	45.7444	44.9746	36.0439	49.1483	48.6214	45.4676	45.0662	46.0893	43.3889	46.3851	5.59152	1.94706	1.65107
CAETHG_RS01800		VOC family protein	53.5783	45.0778	67.2917	50.7011	55.0755	38.2893	31.78	46.7733	45.8403	36.6914	54.1622	41.7149	43.1017	10.7936	5.571	6.82145
CAETHG_RS01805		hypothetical protein	2.6381	1.77163	3.13582	0.751766	3.8962	5.2042	1.29584	2.77411	2.553	2.32728	2.07433	3.46541	2.55146	2.11651	0.223419	0.70688
CAETHG_RS01810	TC.SSS	sodium:solute symporter family protein	229.62	196.121	304.829	292.727	400.502	351.36	395.691	298.935	273.813	269.804	255.824	382.518	280.851	50.0484	15.7893	67.0991
CAETHG_RS01815	glcD3	FAD-binding oxidoreductase	870.808	928.343	937.73	865.133	479.755	473.293	488.5	554.607	510.993	503.307	900.504	480.516	522.969	192.409	27.6675	231.201
CAETHG_RS01820		3D domain-containing protein	296.032	273.166	220.529	279.651	289.548	289.169	297.081	205.048	199.583	186.133	267.345	291.933	196.922	7.14026	9.73429	49.3137
CAETHG_RS01825	RS01825	M20/M25/M40 family metallo-hydrolase	37.7475	37.2706	35.6798	32.8193	36.3104	39.1182	44.6931	36.5093	36.7335	30.0572	35.8793	40.0406	34.4333	5.01734	3.79147	2.91113
CAETHG_RS01830	BDH	2,3-butanediol dehydrogenase	295.237	261.519	287.958	212.048	2851.94	2631.23	3484.8	410.494	1026.07	634.394	264.191	2989.32	690.319	1434.98	311.575	1465.91
CAETHG_RS01835	acoR5	sigma-54-dependent Fis family transcriptional regulator	26.3055	27.5481	27.9151	20.4243	23.0226	24.9689	33.0837	24.5119	24.8772	26.8097	25.5483	27.0251	25.3996	5.46603	1.23478	0.898617
CAETHG_RS01840		ClC family H(+)/Cl(-) exchange transporter	29.8382	31.7554	33.1032	30.2863	29.0988	29.3002	28.1035	25.6135	24.9863	25.6422	31.2458	28.8342	25.414	0.894926	0.370706	2.93039
CAETHG_RS01845	ABC-2.A_17	ABC transporter ATP-binding protein	90.7146	97.4718	96.9255	111.244	95.3387	100.268	99.7995	80.5392	96.9475	88.3762	99.089	98.4686	88.621	6.76305	8.20688	5.87283
CAETHG_RS01850	ABC-2.P_2	hypothetical protein	32.9994	35.4575	36.7688	45.087	40.5501	32.8487	28.9623	35.3851	35.0224	38.5352	37.5782	34.1203	36.3142	7.2976	1.93196	1.74963
CAETHG_RS01855	RS01855	efflux RND transporter periplasmic adaptor subunit	214.514	230.964	173.28	248.181	275.475	311.635	248.065	238.13	234.665	230.565	216.735	278.391	234.453	30.0989	3.78683	31.7439
CAETHG_RS01860		efflux RND transporter permease subunit	125.845	136.295	101.574	141.028	163.894	186.269	155.889	136.51	135.469	122.838	126.185	168.684	131.606	18.8815	7.61071	23.1311
CAETHG_RS01865		MarR family transcriptional regulator	11.6882	16.8895	18.0136	16.9983	19.5772	16.1137	17.4219	11.6248	16.9389	13.0032	15.8974	17.7043	13.8557	1.47096	2.75769	1.9255
CAETHG_RS01870	malT2	LuxR family transcriptional regulator	17.3411	17.1872	16.4903	18.9144	24.5316	21.1545	24.9666	21.7385	22.9818	21.1007	17.4832	23.5509	21.9403	2.87699	0.956686	3.14314
CAETHG_RS01875	yfbK	VWA domain-containing protein	39.0191	40.6103	38.5598	34.9706	45.8004	45.8017	51.1102	41.4676	38.3316	43.4276	38.29	47.5708	41.0756	6.77899	2.57051	4.76238
CAETHG_RS01880	K22882	hypothetical protein	232.606	208.764	224.427	212.938	218.458	204.894	190.948	179.549	207.613	207.772	219.684	204.766	198.312	11.9512	16.2488	10.9618
CAETHG_RS01885	crcB	fluoride efflux transporter CrcB	0.405694	0.871828	0.385789	0	0.532594	1.28051	2.12564	3.41288	1.79478	0.818048	0.415828	1.31291	2.00857	0.924351	1.31056	0.798491
CAETHG_RS01890	crcB2	fluoride efflux transporter CrcB	7.13486	4.38075	5.3309	6.39001	13.3809	9.11524	10.0133	9.18699	9.58202	7.70723	5.80913	10.8365	8.82541	2.88343	0.988316	2.53037
CAETHG_RS01910	mnmA	tRNA 2-thiouridine(34) synthase MnmA	104.608	108.709	93.5952	87.7158	98.0923	108.071	111.374	96.8157	99.9275	98.5394	98.657	105.846	98.4275	10.6795	1.55893	4.21831
CAETHG_RS01915	iscS	cysteine desulfurase NifS	58.5032	56.7448	50.2198	57.6739	64.5559	58.2248	84.2951	56.8164	55.7853	65.3599	55.7854	69.0253	59.3205	12.4691	5.2556	6.8553
CAETHG_RS01920		hypothetical protein	22.9453	24.1408	16.3646	16.8914	25.7297	24.141	17.5324	17.2345	14.8034	18.7961	20.0856	22.4677	16.9447	4.51364	2.01204	2.77019
CAETHG_RS01925		ECF transporter S component	166.777	160.377	150.376	182.648	1110.06	821.31	689.946	292.503	299.156	314.862	165.044	873.77	302.174	387.561	11.4804	375.903
CAETHG_RS01930	ilvB4	biosynthetic-type acetolactate synthase large subunit	774.515	751.132	733.996	879.192	539.599	522.978	624.23	521.94	536.705	562.992	784.709	562.269	540.546	164.547	20.7938	135.134
CAETHG_RS01935	TC.APA2	amino acid permease	3423.15	3538.48	3526.45	3498.16	1780.31	1906.18	1566.64	1372.34	1508.65	1113.57	3496.56	1751.05	1331.52	884.728	200.679	1148.2
CAETHG_RS01940	TC.APA3	amino acid permease	139.173	191.743	82.2951	146.55	80.9543	77.0008	55.5644	26.5909	32.0011	26.0038	139.94	71.1732	28.1986	39.3043	3.30611	56.3647
CAETHG_RS01945		Vitamin B12 dependent methionine synthase activation region	1160.13	1067.8	1111.03	1182.12	675.339	649.655	594.498	392.939	541.671	441.004	1130.27	639.831	458.538	273.236	75.9006	347.521
CAETHG_RS01950	adh2	iron-containing alcohol dehydrogenase	441.412	446.233	485.574	456.168	288.916	264.15	301.049	329.896	308.82	323.863	457.347	284.705	320.86	87.096	10.8539	91.0506
CAETHG_RS01955	topB2	DNA topoisomerase III	196.994	198.867	211.263	200.733	166.424	150.767	200.452	195.404	187.438	212.145	201.964	172.548	198.329	25.0758	12.6104	16.0377
CAETHG_RS01960	luxS	S-ribosylhomocysteine lyase	830.943	819.54	841.116	851.389	617.277	654.467	616.913	707.735	753.2	707.202	835.747	629.552	722.712	112.309	26.4044	103.257
CAETHG_RS01965		methyltransferase domain-containing protein	123.007	116.825	122.835	120.233	97.1452	111.66	93.528	97.121	119.173	119.108	120.725	100.778	111.801	12.4909	12.713	9.99194
CAETHG_RS01975	nifK	oxidoreductase/nitrogenase component 1	6.31434	5.48549	5.4935	4.59413	5.99661	4.09911	5.10338	5.48951	5.7949	5.82436	5.47186	5.06637	5.70292	0.810262	0.185406	0.322234
CAETHG_RS01980	nifD	oxidoreductase/nitrogenase component 1	2.79745	3.65927	3.46982	3.32734	4.94987	3.0712	2.38977	4.38511	2.82491	4.1693	3.31347	3.47028	3.79311	1.08494	0.845396	0.244561
CAETHG_RS01985	nifH5	nitrogenase iron protein	3.35139	4.80137	4.03681	5.34816	10.5593	7.99235	4.97522	9.3978	5.43635	8.78512	4.38443	7.84227	7.87309	2.60064	2.1324	2.00534
CAETHG_RS01990	nifB	nitrogenase cofactor biosynthesis protein NifB	2.18156	2.81288	1.93622	1.82356	3.24581	2.60128	3.8101	3.32089	3.53876	2.93262	2.18856	3.21907	3.26409	0.854842	0.307032	0.608378
CAETHG_RS01995	metK	methionine adenosyltransferase	0.998632	4.02382	4.03595	2.2766	4.91625	3.15202	3.27021	5.40061	3.58955	5.78926	2.83375	3.77949	4.92647	1.10141	1.174	1.04797
CAETHG_RS02000	paaH	3-hydroxyacyl-CoA dehydrogenase family protein	5.21934	5.1927	4.22796	3.52552	3.55285	2.64397	2.53211	1.16157	0.855191	3.11833	4.54138	2.90964	1.7117	0.551154	1.22777	1.42037
CAETHG_RS02005	arcC	carbamate kinase	5.41265	6.85437	4.41178	5.94932	7.86703	6.30486	7.0899	2.32315	3.42076	4.48259	5.65703	7.08726	3.40883	0.854671	1.07977	1.85431
CAETHG_RS02010	uraA	uracil permease	3.7669	6.29609	3.18407	4.92985	2.93047	2.49535	4.75142	1.17366	1.38872	1.26594	4.54423	3.39241	1.27611	1.24336	0.107888	1.65761
CAETHG_RS02015		xanthine dehydrogenase family protein	6.69422	7.44672	3.22033	6.643	4.65255	6.04875	6.08643	1.60899	2.43888	2.54086	6.00107	5.59591	2.19624	0.848118	0.511123	2.0896
CAETHG_RS02020	coxS	(2Fe-2S)-binding protein	4.7435	3.39789	1.50359	4.0552	3.63256	2.07946	4.66005	0.475054	1.74876	1.99268	3.42505	3.45736	1.4055	1.10209	0.814965	1.17543
CAETHG_RS02025		xanthine dehydrogenase family protein subunit M	2.21023	1.66241	2.52215	2.01549	2.90159	1.39525	2.31611	0.531243	2.20005	0.891349	2.10257	2.20431	1.20755	0.627168	0.878187	0.548477
CAETHG_RS02030	K07068	nucleic acid-binding protein	1.62278	3.48731	3.6007	0	2.13038	2.84557	1.41709	1.30015	0	1.09073	2.1777	2.13101	0.796959	1.21466	0.698084	0.78404
CAETHG_RS02035	ACAT	acetyl-CoA acetyltransferase	1.54164	2.31906	3.0786	2.1087	2.22624	2.59516	3.83677	1.2969	1.87554	1.70972	2.262	2.88606	1.62739	0.791001	0.297979	0.629345
CAETHG_RS02040		hypothetical protein	2.1637	3.1967	2.31473	3.39119	2.8405	3.41469	3.18846	1.62518	0.897388	1.09073	2.76658	3.14788	1.20443	0.265652	0.376985	1.02978
CAETHG_RS02045		cyclase family protein	2.5694	2.25883	1.77697	1.86375	1.22658	1.47452	2.75367	1.68428	0	1.17749	2.11724	1.81826	0.953925	0.669521	0.864111	0.604118
CAETHG_RS02050		DUF1116 domain-containing protein	1.17583	1.12303	0.372711	1.04244	1.71513	0.962189	1.54019	0.314018	0	0.658598	0.928502	1.40584	0.324205	0.369496	0.329417	0.542056
CAETHG_RS02055	fdrA	acyl-CoA synthetase FdrA	0.704749	0.883452	0.44678	0.401658	1.23359	0.988633	1.3847	0.423476	0.649538	0.828955	0.60916	1.20231	0.63399	0.432313	0.203186	0.335516
CAETHG_RS02060		DUF2877 domain-containing protein	0.555545	0.795903	0.352192	0.422163	0.486212	0.389664	0.242565	0.445095	0	0.186702	0.531451	0.372814	0.210599	0.103173	0.223508	0.160429
CAETHG_RS02065	pucR2	PucR family transcriptional regulator	0.109921	0.118109	0.209055	0.125294	0.288607	0	0.287965	0.1321	0.243142	0.110823	0.140595	0.192191	0.162022	0.139955	0.0710534	0.0259212
CAETHG_RS02070	RS02070	pyridoxamine 5'-phosphate oxidase family protein	19.7882	19.7788	24.5062	22.5558	37.4565	34.3762	24.7145	31.5237	29.0111	32.0137	21.6572	32.1824	30.8495	7.25493	1.61088	5.73081
CAETHG_RS02075		FAD-dependent oxidoreductase	4.84047	3.57571	4.89066	3.62083	2.97869	5.41101	3.96276	3.99931	3.68054	3.81265	4.23192	4.11749	3.83083	1.0294	0.160161	0.206613
CAETHG_RS02080	cooF	nitrate reductase subunit beta	1.81369	2.43599	2.15588	3.10103	3.57151	2.38526	1.78178	1.08983	1.50444	2.74287	2.37665	2.57952	1.77905	0.787857	0.860051	0.416141
CAETHG_RS02085	narB	molybdopterin-dependent oxidoreductase	1.8606	2.28479	2.86459	3.13074	1.7447	2.79651	3.13348	2.44898	2.84173	2.41183	2.53518	2.55823	2.56751	0.657099	0.238202	0.0166484
CAETHG_RS02090		MFS transporter	2.00461	2.15393	3.67634	2.77461	2.25569	2.41037	3.18846	2.92533	0.791813	3.03159	2.65237	2.61817	2.24958	0.415593	1.26358	0.223336
CAETHG_RS02095	asrC	sulfite reductase subunit C	2.14659	3.56456	2.4124	2.00193	2.04948	2.25845	1.27807	3.98684	1.94245	2.36095	2.53137	1.862	2.76341	0.427386	1.07999	0.468054
CAETHG_RS02100	asrB	anaerobic sulfite reductase subunit B	1.16791	0.250981	1.77697	0.798751	1.22658	0.983016	3.05963	2.80713	1.80837	0.706496	0.998652	1.75641	1.774	1.04324	1.05074	0.442657
CAETHG_RS02105		anaerobic sulfite reductase subunit A	0.969584	1.25017	0.368805	0.663114	2.29116	2.04022	2.54007	1.86436	1.50129	2.15059	0.812918	2.29048	1.83875	0.838883	0.325407	0.757143
CAETHG_RS02110	crp	Crp/Fnr family transcriptional regulator	221.192	230.466	240.934	234.708	143.254	148.093	147.852	175.282	164.277	164.349	231.825	146.4	167.969	44.2102	6.33331	44.4225
CAETHG_RS02115	DPYS	dihydropyrimidinase	253.208	280.369	273.528	256.835	180.643	161.302	185.558	190.857	191.862	193.907	265.985	175.834	192.208	41.8317	1.55438	48.0249
CAETHG_RS02120	arcC2	carbamate kinase	153.288	177.875	156.866	169.628	104.704	91.2809	97.3367	119.462	115.319	114.733	164.414	97.774	116.504	36.3436	2.57774	34.3684
CAETHG_RS02125	RS02125	YgeY family selenium metabolism-linked hydrolase	142.305	176.252	154.821	173.022	120.929	99.8139	109.837	134.793	111.187	136.994	161.6	110.193	127.658	32.5765	14.3065	26.1398
CAETHG_RS02130	RS02130	putative aminohydrolase SsnA	105.096	117.112	106.955	98.0571	80.5888	68.101	73.1161	91.8408	77.1308	94.5907	106.805	73.9353	87.8541	13.1069	9.3879	16.4989
CAETHG_RS02135	ygfK	putative selenate reductase subunit YgfK	99.1798	104.328	98.5687	89.7142	72.9072	66.6848	75.1537	83.464	80.8791	101.292	97.9477	71.5819	88.5449	9.74819	11.1143	13.3623
CAETHG_RS02140	RS02140	knotted carbamoyltransferase YgeW	130.904	127.536	127.715	113.979	102.867	91.3835	107.092	110.327	100.507	123.564	125.033	100.447	111.466	9.47782	11.5705	12.3151
CAETHG_RS02145	pbuX	purine permease	50.4784	65.0862	37.7527	65.4693	64.8351	57.9892	65.9418	20.8225	20.6717	24.2084	54.6967	62.922	21.9009	3.74066	1.99983	21.7024
CAETHG_RS02150	E4.3.1.15	diaminopropionate ammonia-lyase	171.38	170.188	126.061	159.134	131.294	119.713	111.936	82.1963	81.3571	92.4684	156.691	120.981	85.3406	20.6681	6.18713	35.6751
CAETHG_RS02155	E3.5.1.81_2	D-aminoacylase	50.4851	54.4933	46.0351	54.7869	43.8818	40.0188	44.0861	33.9375	29.7027	35.7923	51.4501	42.6622	33.1441	6.34448	3.12134	9.1554
CAETHG_RS02160	ygeT	FAD binding domain-containing protein	55.7926	57.7642	73.6758	57.9314	35.5843	32.3207	46.1567	29.8605	36.2242	36.2098	61.291	38.0206	34.0982	11.5751	3.66995	14.6989
CAETHG_RS02165	coxS2	(2Fe-2S)-binding protein	41.9009	49.6942	49.9943	44.1566	19.7196	18.7151	31.5848	28.0282	23.171	25.1078	46.4365	23.3398	25.4356	11.937	2.44512	12.7729
CAETHG_RS02170	RS02170	xanthine dehydrogenase family protein	59.7412	73.6837	82.5118	63.311	40.4197	31.4732	46.6313	43.3087	41.6948	48.9436	69.8119	39.5081	44.649	13.4296	3.80575	16.2169
CAETHG_RS02175	RS02175	selenium-dependent xanthine dehydrogenase	50.1258	55.487	60.5603	56.7254	41.8501	35.4369	49.6927	36.2308	39.7244	50.828	55.7246	42.3265	42.261	9.26371	7.62208	7.75436
CAETHG_RS02180		NTP transferase domain-containing protein	106.767	118.794	105.514	121.472	117.371	115.69	112.666	109.843	115.656	128.367	113.137	115.242	117.955	3.6733	9.47366	2.41565
CAETHG_RS02185		TetR/AcrR family transcriptional regulator	104.454	104.121	105.313	105.435	116.475	134.061	122.81	94.526	106.478	122.44	104.831	124.449	107.815	11.9694	14.005	10.5709
CAETHG_RS02190	ade	adenine deaminase	45.546	48.7061	47.2206	52.4093	44.0278	41.5454	44.9218	48.1054	46.0659	48.1012	48.4705	43.4983	47.4242	4.67885	1.1763	2.62138
CAETHG_RS02195	pbuG	NCS2 family permease	61.5357	78.3947	71.3555	94.1148	68.6833	57.7765	62.0686	63.0311	66.0477	70.0249	76.3502	62.8428	66.3679	16.2668	3.50786	7.00621
CAETHG_RS02200	guaD	guanine deaminase	52.3004	62.079	50.5564	55.5095	44.2601	34.8649	45.6714	29.2624	36.491	40.9635	55.1113	41.5988	35.5723	8.44875	5.90441	10.0057
CAETHG_RS02205	acoR6	sigma 54-interacting transcriptional regulator	251.809	261.042	230.844	258.672	242.112	215.495	246.567	175.363	191.112	202.274	250.592	234.725	189.583	18.2091	13.5204	31.6533
CAETHG_RS02210		alpha-ribazole phosphatase	105.398	120.348	110.399	97.9041	111.519	95.9945	127.343	106.247	108.566	119.585	108.512	111.619	111.466	14.5195	7.12636	1.75121
CAETHG_RS02215	mocA5	NTP transferase domain-containing protein	149.568	165.198	145.885	158.486	192.184	166.154	197.667	152.033	148.417	175.395	154.784	185.335	158.615	19.2142	14.644	16.6432
CAETHG_RS02220	xdhC	XdhC family protein	114.422	135.333	128.576	114.296	139.663	127.185	163.837	122.814	127.129	148.472	123.157	143.562	132.805	21.1094	13.7385	10.2074
CAETHG_RS02225	paaK	phenylacetate--CoA ligase family protein	58.005	49.9211	51.0087	49.1068	38.6289	34.9577	46.104	31.9783	33.945	40.4541	52.0104	39.8968	35.4591	6.53578	4.43616	8.56714
CAETHG_RS02230		C-GCAxxG-C-C family protein	37.7296	29.2062	28.5484	27.7461	16.5104	18.3539	20.725	17.0644	16.153	23.7234	30.8076	18.5298	18.9803	4.92047	4.13287	6.96219
CAETHG_RS02235		hypothetical protein	12.5118	9.60274	9.34839	9.16828	11.7325	8.46248	3.51192	8.59227	14.8264	11.7135	10.1578	7.9023	11.7107	3.43811	3.11707	1.91498
CAETHG_RS02240		4Fe-4S dicluster domain-containing protein	10.7386	13.1993	13.1514	12.7969	13.1364	12.7533	14.9187	12.4166	12.5066	16.8962	12.4716	13.6028	13.9398	1.026	2.56075	0.769091
CAETHG_RS02245	mop	molybdopterin-dependent oxidoreductase	3.80316	3.50267	2.777	2.94166	2.76386	2.64375	2.66875	1.46911	2.02802	3.01272	3.25612	2.69212	2.16995	0.135073	0.781533	0.543221
CAETHG_RS02250	acoR7	sigma 54-interacting transcriptional regulator	206.331	222.956	215.939	210.204	244.909	220.158	237.218	197.505	204.066	229.043	213.858	234.095	210.205	15.8011	16.641	12.869
CAETHG_RS02255	gcvPB	aminomethyl-transferring glycine dehydrogenase subunit GcvPB	8.6281	14.1789	14.7203	15.1861	9.99436	13.6166	14.792	13.7238	16.1382	17.6537	13.1784	12.801	15.8385	2.36454	1.98201	1.65559
CAETHG_RS02260	gcvPA	aminomethyl-transferring glycine dehydrogenase subunit GcvPA	6.74467	6.80337	7.85356	8.78626	7.04736	5.64795	8.65438	10.7523	9.59083	10.4082	7.54697	7.11656	10.2505	1.48519	0.5966	1.69879
CAETHG_RS02265	gcvH2	glycine cleavage system protein GcvH	7.76889	6.26068	8.31117	11.0693	9.56153	8.17374	10.1763	11.0871	9.66635	7.83265	8.35251	9.30385	9.52869	1.21687	1.63158	0.624365
CAETHG_RS02270	gcvT	glycine cleavage system aminomethyltransferase GcvT	2.33961	3.77083	5.08531	4.57171	3.94899	4.3956	7.00481	7.02925	6.28415	9.60375	3.94187	5.11647	7.63905	1.3749	1.74179	1.8891
CAETHG_RS02275	gltD2	NAD(P)-dependent oxidoreductase	14.1408	17.5437	25.2304	13.9583	801.314	842.507	1105.63	141.384	150.914	140.805	17.7183	916.485	144.368	470.967	5.67667	486.481
CAETHG_RS02280	ACO	hydratase	16.686	15.8502	16.3272	16.5389	21.3762	15.1808	19.6392	32.6464	31.5599	32.4268	16.3505	18.7321	32.211	2.83037	0.574496	8.55286
CAETHG_RS02285		hypothetical protein	8.87274	11.202	13.9217	10.8722	14.5601	12.369	14.8183	23.7253	21.589	23.4821	11.2172	13.9158	22.9321	1.87704	1.16956	6.13483
CAETHG_RS02290	RS02290	sugar-binding transcriptional regulator	270.915	244.431	237.241	291.018	266.063	250.615	228.532	215.547	227.061	220.065	260.901	248.403	220.891	26.291	5.80133	20.4694
CAETHG_RS02295		SLC13 family permease	18.9411	20.046	12.3239	17.2073	10.6568	14.0846	10.8196	12.494	11.0256	11.1995	17.1296	11.8537	11.5731	3.10776	0.802301	3.13019
CAETHG_RS02300	E1.6.99.1	NADH:flavin oxidoreductase	73.7386	78.2334	77.3623	45.3075	35.3565	28.5311	22.8698	35.0452	47.248	44.7561	68.6605	28.9192	42.3498	9.65432	6.44746	20.2155
CAETHG_RS02305		APC family permease	39.7459	38.0244	28.0015	41.8429	55.6452	54.1816	47.7381	59.1915	60.1692	56.3139	36.9037	52.5217	58.5582	6.34879	2.00413	11.175
CAETHG_RS02310	RS02310	cyclase family protein	234.832	276.935	188.366	287.185	267.645	295.795	274.962	258.321	238.844	254.777	246.83	279.467	250.647	12.5347	10.3741	17.8438
CAETHG_RS02315	K07098	metallophosphoesterase	101.17	103.357	88.2653	96.832	58.1859	66.5686	64.3669	66.0028	63.9389	52.2954	97.4061	63.0405	60.7457	17.2643	7.39055	20.5355
CAETHG_RS02320		helix-turn-helix transcriptional regulator	66.0312	64.4998	63.8293	48.5188	37.2533	51.6736	56.4705	40.6612	36.8167	39.6138	60.7198	48.4658	39.0306	8.16673	1.9875	10.8751
CAETHG_RS02325		pyridoxamine 5'-phosphate oxidase family protein	14.1602	12.2702	16.5061	14.058	7.7956	12.4952	5.98327	7.68531	5.55716	11.9738	14.2486	8.75803	8.40542	3.81486	3.26837	3.27653
CAETHG_RS02330		sugar kinase	20.2925	23.4976	23.2312	26.7237	21.2085	17.6189	23.2258	24.1503	23.5328	23.8358	23.4362	20.6844	23.8396	3.80726	0.308795	1.71711
CAETHG_RS02335		SPFH domain-containing protein	29.0476	30.0408	32.2836	30.6269	32.1752	29.7972	27.3475	32.2906	31.9255	26.3574	30.4997	29.7733	30.1912	2.01664	3.32518	0.364579
CAETHG_RS02340	TC.APA4	APC family permease	294.381	309.992	298.661	301.577	320.586	330.869	326.679	315.33	339.193	283.977	301.153	326.045	312.833	12.9416	27.6925	12.4538
CAETHG_RS02345	metA	homoserine O-succinyltransferase	364.754	356.629	334.593	381.772	310.06	314.43	313.33	279.723	266.342	260.674	359.437	312.607	268.913	34.6323	9.78117	45.2709
CAETHG_RS02350		chemotaxis protein	3.61557	4.01438	2.86514	2.47275	0.949301	1.39479	0.947189	1.59321	1.8661	1.09357	3.24196	1.09709	1.51763	0.719317	0.39177	1.13656
CAETHG_RS02355	queG	hypothetical protein	104.624	106.957	74.6726	99.5118	107.636	96.4681	92.2702	91.8722	85.8266	81.2655	96.4413	98.7914	86.3214	6.49457	5.3206	6.62614
CAETHG_RS02360	lysP2	amino acid permease	126.531	137.411	107.682	132.723	129.592	112.405	107.054	110.497	112.852	96.0496	126.087	116.35	106.466	12.6277	9.09767	9.81046
CAETHG_RS02365	cysK	cysteine synthase A	4.04364	6.08278	5.96012	5.53103	4.51221	6.80698	5.5615	5.34552	3.35417	117.82	5.40439	5.6269	42.1733	0.939202	65.5198	21.1646
CAETHG_RS02370	metC	bifunctional cystathionine gamma-lyase/homocysteine desulfhydrase	3.72259	4.5216	5.54078	6.4571	4.24957	6.1303	7.4202	3.69569	5.01218	181.13	5.06052	5.93336	63.2793	1.32795	102.064	33.3635
CAETHG_RS02375		class I SAM-dependent methyltransferase	3.21479	6.28046	5.00246	2.3319	4.98771	5.22722	7.27351	5.97082	3.87876	147.915	4.2074	5.82948	52.5883	2.02742	82.5623	27.4765
CAETHG_RS02380		hypothetical protein	898.172	851.763	985.831	673.359	734.455	800.175	858.08	846.339	956.797	909.147	852.281	797.57	904.095	80.0478	55.4023	53.2689
CAETHG_RS02385	nadC	carboxylating nicotinate-nucleotide diphosphorylase	769.15	700.144	878.964	698.587	748.17	714.841	835.153	848.099	892.036	823.045	761.711	766.054	854.393	60.9129	34.9236	52.3013
CAETHG_RS02390	nadB	L-aspartate oxidase	571.129	588.307	683.293	615.038	751.041	632.191	754.892	683.186	696.001	723.109	614.442	712.708	700.766	75.0253	20.3835	53.6201
CAETHG_RS02395	nadA	quinolinate synthase NadA	618.879	596.765	703.102	627.541	771.057	687.505	896.461	699.291	742.613	780.509	636.572	785.008	740.804	116.505	40.6389	76.2141
CAETHG_RS02400	RS02400	chemotaxis protein	356.058	375.524	379.865	388.878	359.353	315.464	318.691	320.495	313.904	326.522	375.081	331.169	320.307	35.0922	6.31121	29.0015
CAETHG_RS02405	hutG2	N-formylglutamate amidohydrolase	22.8567	18.4195	25.1314	16.8262	35.6324	24.5488	24.9496	19.457	25.5426	23.5244	20.8084	28.3769	22.8414	7.72674	3.09977	3.917
CAETHG_RS02410		serpin family protein	50.0524	54.5295	65.1555	62.7448	47.4139	45.5742	46.0915	32.937	36.4769	38.1694	58.1206	46.3599	35.8611	8.22904	2.66997	11.1357
CAETHG_RS02415	bioY	biotin transporter BioY	25.4116	23.2998	23.5204	27.4209	21.7954	17.8239	20.8593	17.9163	21.7345	19.8129	24.9132	20.1595	19.8213	4.00692	1.90913	2.8472
CAETHG_RS02420	K09706	DUF1284 domain-containing protein	59.3297	57.7256	76.4096	53.7826	45.3835	45.7102	39.7752	32.0013	33.5841	49.4547	61.8119	43.623	38.3467	5.76412	9.65231	12.3105
CAETHG_RS02425	DHFR	dihydrofolate reductase	52.8011	40.1695	30.4195	36.9023	63.2455	67.7175	60.5806	27.3275	33.2482	37.303	40.0731	63.8479	32.6262	13.7908	5.01676	16.3069
CAETHG_RS02430		DUF2207 domain-containing protein	56.1341	59.9852	45.3924	55.695	64.5483	59.706	59.306	38.9007	46.7894	39.7609	54.3017	61.1867	41.817	3.63545	4.32762	9.81884
CAETHG_RS02435		4Fe-4S binding protein	74.2995	92.116	66.5063	88.8056	87.6676	84.3428	79.0011	53.3219	47.4083	53.225	80.4318	83.6705	51.3184	4.39729	3.38656	17.8173
CAETHG_RS02440		anti-sigma factor domain-containing protein	13.3383	15.1627	13.2353	15.8649	13.7039	14.0334	6.58348	11.6157	16.2486	15.2018	14.4003	11.4402	14.3554	4.08736	2.42967	1.69617
CAETHG_RS02445	sigI	RNA polymerase sigma-I factor	5.65492	6.94416	8.45029	7.05971	7.42376	8.78275	8.46542	6.14873	8.93469	7.87326	7.02727	8.22398	7.65223	0.822095	1.40607	0.59855
CAETHG_RS02450		class I SAM-dependent methyltransferase	15.9781	10.9984	14.2445	10.8139	15.4043	12.0827	15.043	9.90112	12.1492	9.31316	13.0087	14.1767	10.4545	2.24524	1.49684	1.90361
CAETHG_RS02455		hypothetical protein	3.08328	6.62589	5.86399	7.02901	4.04771	7.56922	2.69247	2.47028	4.54676	2.07239	5.65054	4.7698	3.02981	2.34531	1.3287	1.33364
CAETHG_RS02460		hypothetical protein	6.6276	9.59825	10.1387	10.5107	7.56582	6.06346	6.79409	3.11671	7.33006	3.48626	9.2188	6.80779	4.64434	1.95041	2.33323	2.28835
CAETHG_RS02465		MFS transporter	13.5007	16.8588	12.4913	13.3094	21.0769	24.1857	22.4638	12.2783	10.089	11.7721	14.0401	22.5755	11.3798	4.80438	1.14618	5.84911
CAETHG_RS02470		hypothetical protein	0	1.0353	3.665	0	1.26491	0	0	0	0	1.94286	1.17507	0.421637	0.647621	0.632455	1.12171	0.386639
CAETHG_RS02475	maa	sugar O-acetyltransferase	68.2833	68.8446	74.3726	68.5757	85.6931	84.501	78.8041	95.7986	84.5033	86.4337	70.0191	82.9994	88.9119	7.8133	6.04169	9.66424
CAETHG_RS02485		class I SAM-dependent methyltransferase	23.0327	15.7968	18.1745	23.4611	23.1604	22.944	21.5041	26.2079	24.3899	27.9155	20.1163	22.5362	26.1711	0.868466	1.76306	3.04766
CAETHG_RS02490		NUDIX domain-containing protein	20.4243	24.8998	25.7717	23.7285	31.4536	25.2078	30.3546	28.3217	34.3179	32.4718	23.7061	29.0053	31.7038	3.7912	3.07102	4.06873
CAETHG_RS02495		GrpB family protein	16.6023	14.1983	18.3653	16.9932	18.6818	27.8053	30.1794	18.7307	23.9829	20.8377	16.5398	25.5555	21.1838	6.54916	2.64317	4.50854
CAETHG_RS02500	nudB	NUDIX pyrophosphatase	20.4163	30.891	22.1881	32.7704	33.9133	30.686	36.5667	21.5315	28.1101	41.1677	26.5664	33.722	30.2697	2.4512	9.99467	3.57852
CAETHG_RS02505		hypothetical protein	19.2204	15.4891	18.2774	23.7343	16.8217	11.7962	16.7842	16.3616	24.8005	14.5336	19.1803	15.134	18.5652	4.90531	5.47672	2.18036
CAETHG_RS02510	tetM	TetM/TetW/TetO/TetS family tetracycline resistance ribosomal protection protein	34.9533	38.2694	37.9223	35.523	34.9434	32.7883	38.588	33.3545	34.3626	37.4367	36.667	35.4399	35.0513	2.39394	2.12645	0.843332
CAETHG_RS02515	ABC-2.P_3	ABC transporter permease	5.28562	1.62267	2.87216	2.86898	3.30426	3.44256	3.6266	0.907449	4.1756	2.28386	3.16236	3.45781	2.45563	0.322662	1.64083	0.514958
CAETHG_RS02520	ABC-2.A_18	ABC transporter ATP-binding protein	7.90021	7.5455	7.09522	7.004	6.04997	6.6957	8.04867	6.06581	5.82504	6.85879	7.38623	6.93145	6.24988	0.833613	0.540901	0.571936
CAETHG_RS02525	ABC-2.A_19	LytTR family transcriptional regulator DNA-binding domain-containing protein	7.52466	9.85996	9.94784	5.85751	6.98713	6.56514	10.0968	9.04298	10.352	8.32656	8.29749	7.88301	9.24052	1.87236	1.02707	0.695689
CAETHG_RS02530		DMT family transporter	17.2744	15.1079	12.6066	15.5691	16.8765	20.7106	19.2069	19.0702	21.9933	18.4287	15.1395	18.9313	19.8308	2.30523	1.9001	2.48979
CAETHG_RS02535		cation transporter	9.95973	9.56314	14.7104	10.8696	12.2405	9.58694	16.932	11.4601	11.2497	10.8961	11.2757	12.9198	11.2019	3.20521	0.285019	0.97123
CAETHG_RS02540		BREX-1 system adenine-specific DNA-methyltransferase PglX	9.34167	7.83829	10.2807	7.23839	9.37003	8.28243	10.9303	7.94694	10.0996	10.2649	8.67476	9.52759	9.43716	1.57831	1.29322	0.468462
CAETHG_RS02545		hypothetical protein	40.9183	36.5353	39.4586	44.0134	29.5067	41.2315	23.4019	48.4821	48.4422	41.2541	40.2314	31.38	46.0594	9.72822	4.16163	7.39141
CAETHG_RS02550		YibE/F family protein	68.0855	73.3386	75.6696	66.0534	84.503	71.2781	88.2984	83.245	90.2502	78.6939	70.7868	81.3598	84.063	10.5732	5.82137	7.01611
CAETHG_RS02555	clpA	ATP-dependent Clp protease ATP-binding subunit ClpA	75.2039	89.1435	80.9341	82.9931	108.264	99.9676	128.352	112.303	111.021	134.164	82.0687	112.195	119.163	18.8464	13.0072	19.7151
CAETHG_RS02560	clpS	ATP-dependent Clp protease adaptor ClpS	30.8328	31.8043	26.9744	40.0654	46.144	45.4153	57.3497	55.5813	46.377	54.711	32.4192	49.6363	52.2231	7.26204	5.08154	10.765
CAETHG_RS02570		alpha/beta-type small acid-soluble spore protein	8.93703	9.60274	2.54956	10.187	7.0395	14.1041	5.8532	9.66631	9.88427	9.91142	7.81908	8.99895	9.82067	3.69038	0.134365	1.00612
CAETHG_RS02575	mcp5	methyl-accepting chemotaxis protein	178.784	194.492	92.5012	163.94	129.649	145.173	106.039	51.5972	56.92	49.7373	157.429	126.953	52.7515	24.5127	3.72789	53.8395
CAETHG_RS02580	RS02580	flavodoxin family protein	471.301	492.209	362.794	425.989	391.872	425.992	322.209	357.512	324.144	316.665	438.073	380.024	332.774	48.9235	21.7476	52.7419
CAETHG_RS02585	MFS.CP	MFS transporter	81.5883	84.0978	89.1628	76.5982	70.5755	75.3595	73.7323	76.1986	83.2408	75.403	82.8618	73.2225	78.2808	2.60639	4.31384	4.82162
CAETHG_RS02590	K07727	helix-turn-helix transcriptional regulator	54.5159	50.8945	47.5918	57.047	36.3708	45.1332	50.3375	50.4796	38.5487	61.2706	52.5123	43.9472	50.0996	8.72449	11.3657	4.41654
CAETHG_RS02595		DUF2975 domain-containing protein	11.1486	10.1073	14.9085	13.1049	11.4342	6.96442	5.01987	10.0486	15.0274	9.48381	12.3173	7.80617	11.5199	3.77238	3.05068	2.40757
CAETHG_RS02600		hypothetical protein	20.0715	19.7478	22.5361	20.6736	20.6354	16.2834	15.8381	19.4716	13.6403	14.8724	20.7572	17.5856	15.9948	2.65848	3.0734	2.42456
CAETHG_RS02605		hypothetical protein	2.06931	3.11283	2.16456	2.83047	3.53156	4.78973	3.25265	3.4816	3.43296	4.38122	2.5443	3.85798	3.76526	0.843199	0.533992	0.733158
CAETHG_RS02610		helix-turn-helix transcriptional regulator	8.55476	6.12799	7.4571	6.90712	7.95505	12.0007	8.40425	8.56744	6.30765	10.0625	7.26174	9.45335	8.31252	2.21338	1.89034	1.09611
CAETHG_RS02615	acoR8	sigma-54-dependent Fis family transcriptional regulator	58.9378	61.7579	66.4215	65.1821	57.4226	61.3942	62.399	62.635	59.582	65.8057	63.0749	60.4053	62.6742	3.21266	3.11201	1.43964
CAETHG_RS02620	adh	NAD(P)-dependent alcohol dehydrogenase	541.501	670.683	410.146	700.904	1178.21	722.517	850.653	376.647	415.215	440.147	580.809	917.126	410.67	220.241	31.9928	257.732
CAETHG_RS02625	acoR9	sigma-54-dependent Fis family transcriptional regulator	121.122	142.942	96.3631	166.528	257.364	166.038	182.811	89.5765	101.771	106.912	131.739	202.071	99.4198	43.4899	8.9037	52.4856
CAETHG_RS02630	adh3	iron-containing alcohol dehydrogenase	1883.26	2028.48	1544.54	2206.28	4201.3	2852.34	3287.86	1975.59	2189.64	2345.58	1915.64	3447.17	2170.27	837.211	185.755	820.66
CAETHG_RS02635		heavy-metal-associated domain-containing protein	151.594	80.9831	133.569	112.269	130.426	98.2197	104.333	160.568	127.878	148.521	119.604	110.993	145.656	13.9808	16.5325	18.0478
CAETHG_RS02640		copper-translocating P-type ATPase	21.8886	19.2208	19.738	19.2717	21.3038	25.1734	23.4314	26.0332	26.379	25.4165	20.0298	23.3029	25.9429	2.56251	0.487543	2.96221
CAETHG_RS02645	csoR	metal-sensing transcriptional repressor	38.1079	36.4796	33.6027	45.807	42.7511	40.0938	20.8742	38.3032	36.7828	48.2005	38.4993	34.5731	41.0955	11.2497	6.19987	3.28374
CAETHG_RS02650		HAD family hydrolase	4.22977	5.74084	4.02223	2.28379	7.30634	3.98175	6.99849	4.54817	6.6478	6.2845	4.06916	6.09553	5.82682	2.42531	1.12215	1.10059
CAETHG_RS02655	RS02655	WG repeat-containing protein	215.117	217.146	246.946	187.44	146.68	144.533	133.557	142.347	147.207	142.81	216.662	141.59	144.121	23.6346	2.68241	42.631
CAETHG_RS02660		TerC family protein	74.0503	69.3085	75.8148	70.5842	56.9051	54.0206	41.908	47.4418	47.9408	37.4591	72.4394	50.9446	44.2805	11.7748	5.91284	14.716
CAETHG_RS02665		PadR family transcriptional regulator	160.932	161.607	169.841	166.296	120.938	128.967	110.818	122.911	120.184	106.147	164.669	120.241	116.414	24.1952	8.99582	26.8236
CAETHG_RS02670		DegV family protein	37.9981	45.2614	45.6318	33.9076	27.3648	35.1809	32.4234	40.1855	40.5847	42.2504	40.6997	31.6564	41.0069	3.42679	1.09529	5.31205
CAETHG_RS02675		uroporphyrinogen III decarboxylase	33.3193	36.6918	32.6303	27.398	33.2957	37.8461	36.2615	26.2965	28.9673	24.0664	32.5098	35.8011	26.4434	4.60543	2.45373	4.74694
CAETHG_RS02680		MFS transporter	6.49945	9.87922	9.19546	8.85402	9.573	10.1738	9.967	6.66785	5.78573	8.15104	8.60704	9.90461	6.8682	0.581417	1.19531	1.52354
CAETHG_RS02685		uroporphyrinogen III decarboxylase	12.6323	16.0736	14.2253	15.3464	23.348	19.2364	19.5948	12.7842	15.4418	16.2551	14.5694	20.7264	14.827	3.27017	1.8153	3.48276
CAETHG_RS02690		hypothetical protein	11.531	7.81101	6.67446	10.5721	10.8597	10.2857	8.53711	10.8451	11.6442	9.60375	9.14713	9.89418	10.6977	1.04433	1.02816	0.775444
CAETHG_RS02695		helix-turn-helix domain-containing protein	9.97531	7.06437	9.48587	8.52784	6.8454	6.4402	8.61195	7.08389	10.5311	6.17145	8.76335	7.29918	7.92881	1.12537	2.29937	0.734467
CAETHG_RS02700	ABC.PA.S	amino acid ABC transporter substrate-binding protein	222.837	223.875	208.572	246.015	565.76	501.092	421.311	527.461	588.496	453.099	225.325	496.054	523.019	138.276	67.8076	164.643
CAETHG_RS02705		hypothetical protein	8.22207	10.3069	9.12177	10.934	26.0853	23.0681	8.07742	22.2325	22.7338	14.5067	9.6462	19.0769	19.8243	8.86502	4.61202	5.67292
CAETHG_RS02710		AI-2E family transporter	55.5529	48.2937	55.2207	48.7727	37.999	43.694	34.853	45.3725	62.8328	40.7831	51.96	38.8487	49.6628	6.16523	11.6341	7.00154
CAETHG_RS02715	RS02715	MOSC domain-containing protein	630.359	599.551	457.717	505.698	498.094	476.681	467.817	322.68	307.854	320.788	548.331	480.864	317.107	17.7684	8.06948	118.907
CAETHG_RS02720	moaC	cyclic pyranopterin monophosphate synthase MoaC	433.598	482.565	407.898	402.289	370.659	343.981	375.422	239.104	244.925	259.635	431.587	363.354	247.888	23.8835	10.5812	92.8563
CAETHG_RS02725	mogA	MogA/MoaB family molybdenum cofactor biosynthesis protein	600.766	734.945	548.265	704.626	735.542	627.695	737.87	392.82	392.472	427.954	647.151	700.369	404.415	51.4411	20.386	157.766
CAETHG_RS02730		hypothetical protein	161.016	173.746	138.13	189.002	153.813	156.431	153.471	134.218	193.237	133.324	165.473	154.572	153.593	17.266	34.3359	6.5947
CAETHG_RS02735	ltaS	LTA synthase family protein	59.371	58.1435	65.7313	62.9887	67.7757	80.7719	66.2474	79.0489	81.6303	69.8828	61.5586	71.5983	76.854	7.81013	6.17364	7.7714
CAETHG_RS02740	vanSB	HAMP domain-containing protein	34.0433	31.1117	30.6448	33.0046	35.4672	43.2102	30.6275	42.3684	40.3313	35.6662	32.2011	36.435	39.4553	5.4587	3.4359	3.64399
CAETHG_RS02745	resD	response regulator transcription factor	33.2669	31.6764	29.0628	31.4456	41.1873	53.4968	47.1183	38.6794	36.7929	34.6307	31.3629	47.2674	36.701	9.37272	2.0259	8.09422
CAETHG_RS02750		hypothetical protein	20.2414	16.9441	23.5007	18.2432	14.2134	11.1433	9.55725	25.1742	22.9074	21.8313	19.7323	11.638	23.3043	3.8266	1.70646	5.97746
CAETHG_RS02755	ABC-2.A_20	ABC transporter ATP-binding protein	53.6915	61.6893	77.5968	56.6563	35.243	42.7866	34.8165	72.5112	69.3774	64.8514	62.4085	37.6154	68.9133	10.2	3.85091	16.5155
CAETHG_RS02760	ytrA	GntR family transcriptional regulator	35.5956	36.0922	41.477	25.1444	17.1123	25.3187	23.6412	42.778	37.7049	38.415	34.5773	22.0241	39.6326	3.86857	2.74702	9.06644
CAETHG_RS02765		MBL fold metallo-hydrolase	0	0	0	0	0	0	0	0	0	0	0	0	0	0	0	0
CAETHG_RS02770	acpD	NAD(P)H-dependent oxidoreductase	3.8541	1.18319	2.61785	4.70693	3.97543	3.7653	1.0818	1.98505	3.04471	2.77552	3.09052	2.94084	2.60176	1.58592	0.550787	0.250423
CAETHG_RS02775	blaI	BlaI/MecI/CopY family transcriptional regulator	17.2664	15.9021	20.6413	15.745	13.6003	15.571	10.9853	25.4933	28.9174	22.8792	17.3887	13.3855	25.7633	2.21801	3.02817	6.31622
CAETHG_RS02780	blaR1	M56 family metallopeptidase	34.2856	30.4609	40.783	45.0188	24.6521	26.2575	18.2496	31.8855	37.7855	35.2998	37.6371	23.0531	34.9903	11.5148	2.96214	7.76954
CAETHG_RS02785		amidase domain-containing protein	1.34056	1.08031	2.23087	1.91006	1.31991	2.11562	2.19495	2.01381	2.77995	2.02734	1.64045	1.87683	2.2737	0.39548	0.438478	0.319998
CAETHG_RS02790		M15 family metallopeptidase	0.408381	1.097	0.388344	0.698246	2.41255	1.93348	1.06986	1.47235	2.25833	1.64693	0.647993	1.80529	1.79254	0.784266	0.412723	0.664516
CAETHG_RS02795	K07079	aldo/keto reductase	32.7039	41.6085	32.1823	35.2378	28.4088	28.4167	27.7062	36.3698	31.1315	32.3161	35.4331	28.1772	33.2725	3.54597	2.74697	3.72555
CAETHG_RS02800	carB2	carbamoyl-phosphate synthase (glutamine-hydrolyzing) large subunit	355.63	369.723	412.18	431.341	1245.44	798.819	1228.09	1085.84	1113.55	1231.34	392.218	1090.78	1143.58	389.084	77.2558	419.387
CAETHG_RS02805	carA2	glutamine-hydrolyzing carbamoyl-phosphate synthase small subunit	175.617	183.099	217.876	211.068	617.761	389.64	670.085	571.991	615.158	634.851	196.915	559.162	607.333	212.409	32.1521	224.346
CAETHG_RS02810	OTC	ornithine carbamoyltransferase	295.773	296.181	324.626	358.395	1192.5	809.434	1186.46	995.803	1017.92	1076.28	318.744	1062.8	1030	395.157	41.5747	420.432
CAETHG_RS02815	RS02815	fumarylacetoacetate hydrolase family protein	97.9273	94.4354	111.63	104.618	102.201	88.1579	106.268	89.6194	104.681	95.8393	102.153	98.8757	96.7133	8.2725	7.5689	2.73864
CAETHG_RS02820	RS02820	class I SAM-dependent methyltransferase	136.672	125.191	138.706	145.311	152.568	127.887	154.558	133.253	143.289	148.554	136.47	145.004	141.698	12.1322	7.77384	4.30298
CAETHG_RS02825	recQ	DNA helicase RecQ	49.833	48.7773	52.1755	50.675	75.8386	65.3579	83.1587	64.7081	64.9298	71.0615	50.3652	74.7851	66.8998	14.0957	3.60583	12.4626
CAETHG_RS02830		hypothetical protein	31.4373	24.6847	31.4279	24.8083	57.6733	41.9806	44.8746	32.937	39.6727	51.2002	28.0896	48.1761	41.27	13.5281	9.23573	10.2053
CAETHG_RS02835		hypothetical protein	20.5552	20.0785	23.1006	19.17	31.8911	30.8012	19.5816	10.48	14.467	15.6999	20.7261	27.4246	13.549	6.9274	2.72837	6.93921
CAETHG_RS02840	citX	citrate lyase holo-[acyl-carrier protein] synthase	140.899	132.518	114.211	107.07	139.317	141.829	105.194	139.599	116.577	99.0408	123.674	128.78	118.406	19.9254	20.3411	5.18728
CAETHG_RS02845	maeN	2-hydroxycarboxylate transporter family protein	8.46909	13.0812	10.0669	11.1619	12.1605	9.18888	10.7468	10.178	11.4157	12.2742	10.6948	10.6987	11.2893	1.23555	1.05383	0.342111
CAETHG_RS02850		SLC13 family permease	10.3241	11.6927	8.35818	8.1104	12.0882	11.7428	10.0511	10.8983	9.41242	11.9561	9.62135	11.294	10.7556	1.82379	1.27782	0.853841
CAETHG_RS02855	citF	citrate lyase subunit alpha	7.43826	9.2814	7.41555	8.06832	9.29242	7.9521	11.9433	11.6786	10.0843	10.1603	8.05088	9.72926	10.6411	1.85472	0.899307	1.31386
CAETHG_RS02860	citE	citrate (pro-3S)-lyase subunit beta	10.4483	10.1259	7.79268	11.4426	12.3718	13.1482	10.7341	15.2648	12.4621	12.1865	9.95238	12.0847	13.3045	1.05623	1.70333	1.69662
CAETHG_RS02865	citD	citrate lyase acyl carrier protein	10.589	13.3856	13.6234	7.10001	13.0835	9.83016	7.34311	16.4685	8.26684	11.9319	11.1745	10.0856	12.2224	2.78444	4.10855	1.06848
CAETHG_RS02870	citC	[citrate (pro-3S)-lyase] ligase	16.9804	17.0929	11.388	13.0393	15.7216	12.2236	13.1112	12.8884	14.2333	11.7135	14.6252	13.6854	12.9451	1.51939	1.26088	0.842003
CAETHG_RS02875	ME2	malate dehydrogenase	9.46274	11.3538	5.09912	5.75264	5.17611	10.4537	7.02384	6.82328	9.94241	8.58636	7.91708	7.5512	8.45068	2.36429	1.56399	0.452339
CAETHG_RS02880	citG	triphosphoribosyl-dephospho-CoA synthase CitG	4.23818	3.41541	2.61965	3.14011	3.89471	2.67542	4.44119	3.31068	2.10932	3.20472	3.35334	3.67044	2.87491	0.784294	0.66513	0.400483
CAETHG_RS02885	thiY	ABC transporter substrate-binding protein	11.9004	14.143	12.8596	10.4819	16.8063	18.5911	14.6433	13.8682	10.3698	12.1798	12.3462	16.6802	12.1393	3.49433	1.74956	2.56406
CAETHG_RS02890	thiX	ABC transporter permease	3.23247	3.20608	2.36451	3.68456	5.22286	3.66253	3.58273	2.09177	5.22511	3.50969	3.1219	4.15604	3.60886	0.791004	1.56902	0.517358
CAETHG_RS02895	thiZ	ABC transporter ATP-binding protein	4.66791	3.43174	3.03713	2.24032	2.25769	2.8433	2.89629	1.18101	1.90203	3.22004	3.34427	2.66576	2.10103	0.359135	1.03398	0.62249
CAETHG_RS02900	tenA	thiaminase II	2.24238	2.10824	1.59927	1.278	3.31177	2.06433	2.20293	3.70542	0.620013	3.10858	1.80697	2.52634	2.478	0.837398	1.63651	0.402101
CAETHG_RS02905	TSPO	tryptophan-rich sensory protein	1.10776	0.39676	2.10682	0.420899	1.93903	1.55399	0.967356	0	0.816784	0.74457	1.00806	1.48679	0.520451	0.666067	0.452168	0.483176
CAETHG_RS02910		LysR family transcriptional regulator	196.469	170.16	157.607	170.471	247.166	237.315	208.242	132.706	137.536	141.693	173.677	230.908	137.312	34.4411	4.49809	47.184
CAETHG_RS02915		molybdopterin-dependent oxidoreductase	17.4212	20.1302	22.5488	24.3494	18.8772	18.1109	23.2724	21.6842	19.3441	24.8129	21.1124	20.0868	21.9471	3.11675	2.74384	0.931751
CAETHG_RS02920		4Fe-4S dicluster domain-containing protein	20.4549	27.15	19.1652	22.63	13.8215	17.7231	23.2472	26.3898	17.2999	23.6555	22.35	18.2639	22.4484	4.44065	4.66364	2.38803
CAETHG_RS02925	dmsD	molecular chaperone TorD family protein	10.2315	16.0448	16.8294	18.5969	12.3428	14.2559	14.8509	15.2869	13.7626	20.0733	15.4256	13.8165	16.3743	2.61878	3.29288	1.29302
CAETHG_RS02930	asrA	anaerobic sulfite reductase subunit AsrA	22.3603	24.2136	28.4063	26.085	22.4746	21.1362	23.5687	21.4137	19.7069	25.1857	25.2663	22.3932	22.1021	2.09687	2.80348	1.74889
CAETHG_RS02935	asrB2	anaerobic sulfite reductase subunit AsrB	18.992	26.2012	27.4248	24.8554	17.853	18.0083	23.6487	18.5975	14.7813	28.1309	24.3684	19.8367	20.5032	3.68333	6.8758	2.44676
CAETHG_RS02940	spoIID	SpoIID/LytB domain-containing protein	57.9786	61.4429	72.389	69.7133	69.5657	57.7294	71.8729	81.1456	72.599	85.2764	65.381	66.3893	79.6737	6.41455	6.46563	7.97676
CAETHG_RS02945	pheA2	ACT domain-containing protein	54.5417	40.6643	45.303	54.3036	47.3451	48.0152	47.823	36.9204	45.5497	42.4203	48.7032	47.7278	41.6302	3.29994	4.36858	3.83318
CAETHG_RS02950		MarR family transcriptional regulator	15.8446	10.583	7.73721	8.29814	8.43274	8.10988	10.6577	11.8368	9.94605	8.2032	10.6157	9.06678	9.99533	1.19608	1.81728	0.779577
CAETHG_RS02955	K07149	membrane protein	1.08662	0.291889	0.258326	1.85789	1.42651	1.42905	0	2.61175	1.80268	1.09554	0.87368	0.951854	1.83666	0.811319	0.758677	0.534837
CAETHG_RS02960	RS02960	hypothetical protein	206.542	168.441	158.964	210.87	249.69	238.411	153.763	244.647	250.62	239.698	186.204	213.955	244.988	42.8382	5.46901	29.4071
CAETHG_RS02965		hypothetical protein	319.712	276.249	286.885	287.649	326.308	357.334	259.72	282.752	274.904	213.296	292.624	314.454	256.984	42.8715	38.0376	29.0101
CAETHG_RS02970		phosphatase PAP2 family protein	2.72856	2.63863	2.85416	4.66527	2.14923	3.73198	2.14445	1.96748	3.62132	1.92567	3.22166	2.67522	2.50482	1.24437	0.967139	0.374495
CAETHG_RS02975		SdpI family protein	12.6493	12.4589	11.0263	12.0154	11.7626	15.5266	8.97491	12.6681	15.7388	15.9414	12.0375	12.088	14.7828	2.68485	1.83417	1.5706
CAETHG_RS02980	GLCE	D-glucuronyl C5-epimerase family protein	2.77495	2.15341	1.1728	1.05435	1.61909	2.75736	1.61548	1.48217	1.19353	0.777145	1.78888	1.99731	1.15095	0.714935	0.354434	0.440971
CAETHG_RS02985	RS02985	antibiotic biosynthesis monooxygenase	359.073	289.193	273.653	279.696	230.214	290.604	162.39	188.359	173.345	170.324	300.404	227.736	177.343	58.4624	9.65891	61.8655
CAETHG_RS02990	RS02990	alpha/beta fold hydrolase	76.6569	83.3633	83.0365	97.5958	72.027	77.0744	76.9278	61.8498	64.2701	69.6509	85.1631	75.3431	65.2569	11.3709	3.99308	9.9534
CAETHG_RS02995		TetR/AcrR family transcriptional regulator	59.6484	57.8991	58.9139	66.6771	49.5561	58.2092	69.0733	55.4081	45.5739	52.8749	60.7846	58.9462	51.2856	8.87127	5.10612	5.03811
CAETHG_RS03000		MerR family transcriptional regulator	17.7597	24.9133	22.9869	23.6175	28.4959	35.2942	29.0787	25.4933	31.0999	30.3398	22.3193	30.9563	28.9776	4.78852	3.04138	4.52483
CAETHG_RS03005		carboxymuconolactone decarboxylase family protein	10.5283	8.61904	13.3489	5.71464	15.1378	10.022	7.22371	9.64011	12.7531	8.08737	9.55272	10.7945	10.1602	4.14589	2.37596	0.620934
CAETHG_RS03010		LysR family transcriptional regulator	0.404364	0.868969	0.384524	0.230459	0	0.425436	0	0.242978	1.56528	1.01921	0.472079	0.141812	0.942488	0.205392	0.664481	0.402377
CAETHG_RS03015	nisK2	HAMP domain-containing histidine kinase	18.1964	14.2565	16.7028	17.2845	15.096	17.0175	12.9106	17.7678	18.3082	15.7977	16.61	15.008	17.2912	2.02741	1.32134	1.17214
CAETHG_RS03020	ereA_B	erythromycin esterase family protein	9.56162	9.97606	8.03828	10.583	14.0078	12.101	12.5245	11.1579	12.5675	13.8314	9.53974	12.8778	12.5189	1.40886	1.33744	1.83244
CAETHG_RS03025	ABC-2.P_4	ABC transporter permease	0	0.770452	0.68186	0.272442	0.941329	1.76028	0.626157	1.14897	0.79304	2.16878	0.431189	1.10926	1.37026	0.635247	0.714067	0.484726
CAETHG_RS03030	ABC-2.P_5	ABC transporter permease	0.225057	0.241821	0.642043	0.256533	0.886361	0	0	0.270468	0.497821	0.226904	0.341363	0.295454	0.331731	0.418287	0.145478	0.0242093
CAETHG_RS03035	ABC-2.A_21	ATP-binding cassette domain-containing protein	0	0.53869	0.715121	0	0	0.263736	0.985051	0.301253	0.277242	0	0.313453	0.416262	0.192832	0.46548	0.167428	0.111834
CAETHG_RS03040	nisR2	response regulator transcription factor	26.7758	26.1548	30.8631	26.5129	27.3398	31.5859	36.1358	26.0029	24.2295	28.9043	27.5767	31.6872	26.3789	4.42642	2.36001	2.78413
CAETHG_RS03045	CRLS	CDP-alcohol phosphatidyltransferase family protein	13.091	9.99436	12.7763	9.81705	9.04517	6.8866	18.5014	12.0064	15.2406	16.6717	11.4197	11.4777	14.6396	5.11193	2.39003	1.84247
CAETHG_RS03050		DUF5391 family protein	17.3577	10.7977	14.7686	19.2647	16.1909	24.5099	22.7364	21.4091	22.7338	18.4212	15.5472	21.1457	20.8547	3.6992	2.2091	3.15167
CAETHG_RS03055		response regulator transcription factor	18.4997	18.7253	17.337	21.3926	17.2468	22.8487	30.2025	14.1773	20.4604	17.5702	18.9887	23.4327	17.4026	5.40242	3.14494	3.12586
CAETHG_RS03060	RS03060	sensor histidine kinase	30.0422	23.0302	28.9023	25.0321	23.9865	32.3471	21.6318	29.5589	27.9801	20.0154	26.7517	25.9885	25.8514	4.62264	5.11547	0.485061
CAETHG_RS03065		ABC transporter ATP-binding protein	5.29938	5.69412	6.41374	5.21684	2.84605	3.80151	4.10181	5.50023	6.12748	5.34287	5.65602	3.58312	5.65686	0.976694	0.41509	1.19703
CAETHG_RS03070	ABC.CD.P	ABC transporter permease	3.58301	3.24203	3.58654	4.62152	4.20863	4.46415	3.21121	3.6261	4.79704	4.56305	3.75827	3.96133	4.32873	0.633394	0.619645	0.289147
CAETHG_RS03075	pfkA	6-phosphofructokinase	4.0851	4.59841	5.54952	4.21297	3.57527	4.91198	2.29327	4.44183	3.65749	2.3535	4.6115	3.59351	3.48427	1.11312	1.05488	0.621676
CAETHG_RS03080	gutA	MFS transporter	5.38564	6.22081	5.63353	5.06457	5.47944	5.66629	6.1727	3.07436	3.27605	4.34387	5.57614	5.77281	3.56476	0.459539	0.682221	1.22201
CAETHG_RS03085		alcohol dehydrogenase catalytic domain-containing protein	3.09237	6.84089	5.53533	6.63505	5.49247	7.08119	4.05062	3.93496	4.42605	4.21813	5.52591	5.54143	4.19305	1.35312	0.246507	0.774048
CAETHG_RS03090	tktA	transketolase	7.6591	9.70672	8.21706	10.9688	8.76575	8.26485	11.8332	5.42832	4.99565	5.74196	9.13793	9.62125	5.38864	1.71525	0.374737	2.31681
CAETHG_RS03095	tktA2	transketolase	13.0159	14.2147	10.1453	14.5931	17.6475	12.1227	13.9748	8.97506	8.0237	8.38994	12.9923	14.5817	8.4629	2.29594	0.479858	3.17491
CAETHG_RS03100	SORD2	alcohol dehydrogenase catalytic domain-containing protein	10.1004	11.8047	8.08827	9.69519	7.44407	8.7624	9.98072	5.53683	7.05532	7.50347	9.92215	8.72906	6.69854	1.14295	1.03072	1.62983
CAETHG_RS03105	kduD	SDR family oxidoreductase	14.828	12.3919	8.28121	13.4141	10.1965	12.6291	15.4149	4.24284	3.90466	9.25455	12.2288	12.7469	5.80069	2.15797	2.99591	3.86951
CAETHG_RS03110	TC.GPH	MFS transporter	2.67005	3.55202	2.53905	4.05799	3.33832	4.41445	3.16435	1.68081	1.26559	0.897322	3.20478	3.63904	1.28124	0.59123	0.391977	1.25484
CAETHG_RS03115		helix-turn-helix transcriptional regulator	5.4479	4.85733	5.18059	4.22798	6.23896	7.07328	5.61775	2.36812	2.69216	5.49261	4.92845	6.31	3.51763	1.19972	1.71803	1.39621
CAETHG_RS03120		ABC transporter permease	7.33087	6.95023	6.76615	6.14424	13.5867	10.6619	13.2741	3.36856	5.0078	4.99982	6.79787	12.5076	4.45873	3.4413	0.944118	4.14038
CAETHG_RS03125	ABC-2.A_22	ABC transporter ATP-binding protein	30.6286	27.8638	21.3589	26.5334	42.8897	39.9586	26.7464	8.34333	11.5175	7.82292	26.5962	36.5316	9.2279	8.61961	1.99982	13.8194
CAETHG_RS03130		zf-HC2 domain-containing protein	66.1777	79.9057	49.105	74.2904	103.113	115.516	78.8041	22.0919	28.2787	24.4306	67.3697	99.1443	24.9337	19.6707	3.1239	37.2327
CAETHG_RS03135		sigma-70 family RNA polymerase sigma factor	83.2659	107.437	67.585	93.323	125.776	129.392	99.941	27.6336	31.5962	28.4514	87.9027	118.37	29.2271	18.1334	2.09204	45.3091
CAETHG_RS03140		DUF2164 domain-containing protein	15.4164	18.3084	15.4316	12.9482	13.8474	13.6587	7.43973	6.82577	29.6138	12.2707	15.5261	11.6486	16.2368	3.04723	11.9004	2.46951
CAETHG_RS03145		pentapeptide repeat-containing protein	30.1625	32.8894	24.0084	29.0329	29.6246	28.6784	25.4614	32.221	38.7958	40.5467	29.0233	27.9215	37.1878	1.86652	4.38957	5.06194
CAETHG_RS03150	catA	chloramphenicol acetyltransferase CAT	28.9228	25.5067	33.9904	28.3027	27.2236	20.0953	16.4408	14.1003	19.6155	17.8812	29.1806	21.2532	17.199	5.69844	2.82019	6.09428
CAETHG_RS03155		rubrerythrin family protein	24.3329	26.5036	25.9918	23.1767	10.9398	14.3786	16.5915	14.4211	9.95373	10.754	25.0012	13.9699	11.7096	5.15736	2.38206	7.1118
CAETHG_RS03160	fsaB	fructose-6-phosphate aldolase	55.3898	65.0862	64.0888	59.7155	49.4323	39.0423	39.3149	39.0217	44.6629	42.0896	61.0701	42.5965	41.9247	9.83065	2.82424	10.8648
CAETHG_RS03165	pflA	glycyl-radical enzyme activating protein	9.33097	10.4619	11.1879	9.47992	9.85299	8.96355	9.29966	9.50732	10.0956	9.81657	10.1152	9.37207	9.8065	0.370647	0.294274	0.373323
CAETHG_RS03170	pflD	formate C-acetyltransferase/glycerol dehydratase family glycyl radical enzyme	11.3119	10.5508	10.0846	10.6554	14.2315	14.1329	12.6563	8.40209	8.25368	9.50394	10.6507	13.6736	8.71991	1.6722	0.683038	2.49681
CAETHG_RS03175		DUF2149 domain-containing protein	30.5446	29.1044	24.1136	32.8458	27.237	22.4348	17.3627	15.9298	17.8471	19.7555	29.1521	22.3448	17.8441	6.61983	1.91282	5.69306
CAETHG_RS03185		MotA/TolQ/ExbB proton channel family protein	10.0141	18.9716	14.2841	12.0154	7.95705	9.98139	11.046	6.33405	7.57794	8.76779	13.8213	9.66149	7.55993	1.73974	1.21697	3.18656
CAETHG_RS03190	modA2	molybdate ABC transporter substrate-binding protein	76.3979	105.155	79.0538	108.194	82.0595	81.0434	81.3256	63.4853	56.563	69.8105	92.2002	81.4762	63.2863	13.3658	6.62598	14.6167
CAETHG_RS03200	iolU	Gfo/Idh/MocA family oxidoreductase	1.32411	1.21949	0.179877	0.646842	0.993304	0.995077	0.743321	1.13663	0.209207	0.572131	0.842579	0.910567	0.639323	0.177127	0.467349	0.141132
CAETHG_RS03205	fryB	PTS fructose-like transporter subunit IIB	0.576313	4.95394	1.64411	0.656917	2.26975	2.42538	0.754899	0.692601	3.18698	1.16209	1.95782	1.81668	1.68056	0.950781	1.32555	0.138639
CAETHG_RS03210	fryC	PTS fructose transporter subunit EIIC	0.504078	0.541626	0.319564	0.383052	0.661752	1.06069	0.66028	0.40386	0.37167	0.169405	0.43708	0.794241	0.314978	0.278869	0.127094	0.249054
CAETHG_RS03215	fruB	PTS sugar transporter subunit IIA	0.844733	0	0	0	0	0.444377	0	0	0	0	0.211183	0.148126	0	0.222189	0	0.10841
CAETHG_RS03220		DeoR/GlpR transcriptional regulator	179.193	172.793	216.623	187.716	197.465	185.223	177.703	190.066	201.662	198.462	189.081	186.797	196.73	8.15705	5.98889	5.2023
CAETHG_RS03225		diguanylate cyclase	11.4475	10.3276	10.4751	9.848	11.6257	14.3166	13.8632	12.3298	11.2276	12.8481	10.5245	13.2685	12.1351	2.07571	0.827603	1.37886
CAETHG_RS03230		hypothetical protein	2.24238	3.61412	2.13236	1.278	1.4719	1.57283	1.46862	1.79657	0.826684	1.50719	2.31672	1.50445	1.37681	0.123122	0.497912	0.509819
CAETHG_RS03235	mtaD	amidohydrolase	114.117	116.981	93.1499	126.684	102.728	95.1559	106.956	103.07	108.966	96.6161	112.733	101.613	102.884	13.4521	6.17682	6.08629
CAETHG_RS03240	ade2	amidohydrolase family protein	61.3393	45.8086	32.4743	57.5214	55.3973	50.3471	51.1427	50.8433	60.383	43.2021	49.2859	52.2957	51.4761	3.42671	8.60787	1.55605
CAETHG_RS03245	ABC.SP.S_2	polyamine ABC transporter substrate-binding protein	1052.68	976.615	585.569	907.001	688.456	733.152	683.034	791.259	833.874	640.738	880.467	701.547	755.29	105.153	101.468	91.8057
CAETHG_RS03250	ABC.SP.A_2	ABC transporter ATP-binding protein	86.4014	73.933	49.5292	77.2397	69.2914	80.6406	68.2245	77.8766	105.77	75.1679	71.7758	72.7188	86.2715	6.05611	16.9404	8.11059
CAETHG_RS03255	ABC.SP.P_2	ABC transporter permease	42.0554	40.6185	17.0752	38.7808	41.8729	43.2527	37.7565	36.3443	49.3873	35.4926	34.6325	40.9607	40.4081	2.57658	7.78787	3.50499
CAETHG_RS03260	ABC.SP.P1_2	ABC transporter permease	51.3879	37.4507	26.133	50.4255	47.2233	51.245	52.9715	43.7669	47.4445	41.2225	41.3493	50.48	44.1446	2.40838	3.12816	4.67831
CAETHG_RS03265	ltaE	low specificity L-threonine aldolase	71.8243	63.7694	74.91	70.2901	63.8743	49.8781	49.7252	69.3963	63.2736	74.2106	70.1984	54.4925	68.9602	10.3152	5.48154	8.73233
CAETHG_RS03270	RS03270	hypothetical protein	25.7255	21.3411	22.3048	24.7956	29.0542	33.2356	33.945	27.7338	29.4982	29.1787	23.5417	32.0782	28.8036	4.23269	0.940109	4.30663
CAETHG_RS03275	RS03275	hypothetical protein	13.7035	13.9062	9.77332	13.8845	17.4901	22.8278	17.4512	20.5857	23.1548	17.6537	12.8169	19.2564	20.4647	3.68676	2.75257	4.11131
CAETHG_RS03280		hypothetical protein	30.7038	27.7234	37.294	31.4688	45.3886	45.0624	44.2737	34.1084	41.6628	39.28	31.7975	44.9083	38.3504	6.73601	3.86202	6.55538
CAETHG_RS03290	RS03290	radical SAM protein	69.9614	65.8132	67.8435	70.9205	99.8315	107.065	99.9717	66.6311	56.7326	67.6082	68.6346	102.289	63.6573	16.0439	6.0168	21.0153
CAETHG_RS03300		cysteine hydrolase	34.3365	32.753	38.3159	41.9344	53.3562	56.7692	47.2713	38.3174	36.8133	45.2157	36.8349	52.4656	40.1155	6.56946	4.48052	8.24219
CAETHG_RS03305		MBL fold metallo-hydrolase	19.087	13.6725	19.7793	14.5043	12.2074	15.4474	13.7829	13.8218	14.8852	10.3619	16.7608	13.8126	13.023	1.36736	2.36509	1.97004
CAETHG_RS03310	lrp2	Lrp/AsnC family transcriptional regulator	10.2776	7.20205	4.6742	7.13088	8.79938	8.93262	12.2917	8.59227	7.4132	6.75778	7.32118	10.0079	7.58775	2.16337	0.929617	1.48024
CAETHG_RS03315		MerR family transcriptional regulator	13.5098	13.3454	10.7748	14.9025	19.1659	14.6723	17.4107	8.11788	9.39879	14.2797	13.1331	17.0829	10.5988	2.14655	3.25146	3.26773
CAETHG_RS03320	ABCB-BAC	ABC transporter ATP-binding protein	4.06116	4.59334	4.87819	4.50734	6.31359	7.19629	5.5996	4.23843	5.67361	6.35724	4.51001	6.36983	5.42309	1.13741	1.08139	0.92996
CAETHG_RS03325	ABCB-BAC_2	ABC transporter ATP-binding protein	17.8346	15.8069	16.3847	15.9646	17.1962	20.4602	18.2138	14.2889	17.1618	13.6127	16.4977	18.6234	15.0211	1.90444	1.88444	1.81085
CAETHG_RS03330		DUF4003 domain-containing protein	77.3589	83.3196	82.6928	79.7603	87.4985	82.9442	79.8068	85.2024	85.3539	93.2574	80.7829	83.4165	87.9379	3.6488	4.60745	3.61878
CAETHG_RS03335	fruR2_2	DeoR/GlpR transcriptional regulator	10.7975	12.3752	7.98598	13.9486	12.9149	7.82588	12.5719	6.05555	8.22664	5.564	11.2768	11.1042	6.61539	2.72324	1.41686	2.64286
CAETHG_RS03340	ABC.SP.A	ABC transporter ATP-binding protein	3.70364	2.18873	1.23267	1.89973	0.972424	1.75349	2.18309	2.00293	2.66252	1.86702	2.25619	1.63633	2.17749	0.518162	0.425511	0.337459
CAETHG_RS03345	ABC.SP.P	ABC transporter permease	1.39095	1.49456	1.76361	1.05699	1.21736	2.19516	2.12564	1.39301	0.769189	1.6361	1.42653	1.84605	1.2661	0.59505	0.447171	0.299466
CAETHG_RS03350	ABC.SP.P1	ABC transporter permease subunit	0.853502	1.37562	0.405813	0.486437	1.40059	1.79596	0.838486	1.53858	0.943965	1.50589	0.780342	1.34501	1.32948	0.581915	0.334264	0.321622
CAETHG_RS03355	ABC.SP.S	extracellular solute-binding protein	8.68999	8.61904	6.19772	8.0005	10.0919	10.5494	8.75601	6.82841	6.6538	4.04368	7.87681	9.7991	5.84197	1.17799	1.5598	1.97884
CAETHG_RS03360		alkaline phosphatase family protein	11.3594	9.46556	7.71578	10.3057	13.9996	13.9027	11.8428	8.63669	8.97388	7.71302	9.71162	13.2484	8.4412	1.776	0.652766	2.49103
CAETHG_RS03365		histidine phosphatase family protein	34.2011	26.1695	40.6537	32.7824	53.7428	62.6982	64.823	51.3776	46.1363	44.9308	33.4517	60.4213	47.4816	14.6298	3.42753	13.4885
CAETHG_RS03380		CGNR zinc finger domain-containing protein	20.4416	12.0804	12.6351	15.1454	22.3631	22.2238	16.5119	11.0548	11.3041	11.3352	15.0756	20.3662	11.2314	3.77434	0.153666	4.58647
CAETHG_RS03385	RS03385	flavodoxin family protein	22.8391	19.0188	27.9626	24.4063	33.3562	29.4359	23.5591	27.4475	25.8913	35.9789	23.5567	28.7837	29.7726	4.58259	5.43089	3.3401
CAETHG_RS03390		helix-turn-helix transcriptional regulator	88.6442	62.1177	66.4935	80.9591	48.428	51.5557	50.4839	50.2878	39.5812	32.196	74.5536	50.1559	40.6883	15.4562	9.09657	17.4726
CAETHG_RS03395	ACOT1_2_4	acyl-CoA thioesterase/BAAT N-terminal domain-containing protein	11.5711	10.4619	10.0641	10.6159	12.4118	10.8379	11.6448	5.93545	10.1444	8.53615	10.6782	11.6315	8.20533	0.819008	2.12388	1.76836
CAETHG_RS03400		MarR family transcriptional regulator	8.64103	7.59656	5.97604	6.71562	6.70322	9.50457	8.23177	8.96853	6.08166	6.73196	7.23231	8.14652	7.26072	1.35035	1.51433	0.519813
CAETHG_RS03405	greA	transcription elongation factor GreA	146.406	139.785	143.006	141.941	146.762	144.827	113.605	113.314	124.963	112.711	142.784	135.065	116.996	15.5789	6.90597	13.2358
CAETHG_RS03410	K07100	phosphoribosyltransferase	3.4905	5.00067	2.48943	3.31557	2.67302	4.28447	3.42909	2.44697	2.25194	3.22589	3.57404	3.46219	2.6416	0.662356	0.515319	0.50914
CAETHG_RS03415		hypothetical protein	0.652545	1.05173	1.55132	0.371905	0.42833	1.02983	0	0	1.08256	0	0.906875	0.486052	0.360854	0.42624	0.625018	0.286038
CAETHG_RS03420		sulfite exporter TauE/SafE family protein	0	0.312542	0	0.663114	0	0.306033	0	0.349568	0.321705	0	0.243914	0.102011	0.223758	0.315471	0.19428	0.0767734
CAETHG_RS03425	napH	4Fe-4S binding protein	0.78655	2.02833	1.49592	0.358623	3.09774	2.64812	2.67874	2.07957	1.56585	3.17202	1.16736	2.8082	2.27248	1.24185	0.820279	0.836727
CAETHG_RS03430		hypothetical protein	0.822207	0	1.56373	0.937202	1.61909	2.59516	0.538495	1.48217	2.27338	1.24343	0.830785	1.58425	1.66633	0.900141	0.539106	0.460538
CAETHG_RS03435		hypothetical protein	54.4358	40.6693	57.0223	51.3845	49.6892	45.1916	39.5515	50.5981	52.6798	38.5893	50.878	44.8108	47.2891	5.29195	7.60577	3.05049
CAETHG_RS03440		LytTR family transcriptional regulator	25.9467	25.707	26.9167	20.7413	18.1373	29.0715	22.5108	30.3723	36.1505	31.2557	24.8279	23.2399	32.5928	4.66395	3.11254	5.00488
CAETHG_RS03445		anion permease	7.07637	9.05176	9.6131	10.1786	8.1839	10.2814	7.72431	11.5415	14.1621	10.5318	8.97997	8.72986	12.0784	1.32798	1.87375	1.8653
CAETHG_RS03450	mleP3	AEC family transporter	8.51958	7.19258	9.25894	10.1736	10.9182	6.82937	7.97114	13.164	20.6399	15.7474	8.78617	8.5729	16.5171	1.89947	3.79693	4.52628
CAETHG_RS03455		RNA polymerase sigma factor	11.0117	13.8603	11.0698	16.8553	9.91277	9.93047	11.9513	12.4774	13.5707	14.2741	13.1993	10.5982	13.4407	3.2716	0.905357	1.57608
CAETHG_RS03460		hypothetical protein	25.2268	26.1792	24.3991	36.3739	28.3057	28.5831	22.5942	29.2806	31.2391	35.6509	28.0448	26.4943	32.0569	5.65861	3.26292	2.87061
CAETHG_RS03465	ABC.SN.A	ABC transporter ATP-binding protein	462.04	415.007	405.045	379.224	201.398	249.389	188.736	216.18	198.283	181.056	415.329	213.174	198.506	87.0377	17.5629	121.17
CAETHG_RS03470	ABC.SN.P	ABC transporter permease subunit	99.0088	98.9924	104.898	105.575	72.8911	80.6465	61.7874	75.2894	89.3955	68.8594	102.119	71.775	77.8481	18.588	10.5045	16.0555
CAETHG_RS03475	ABC.SN.S_2	ABC transporter substrate-binding protein	334.438	352.187	363.814	316.2	254.532	265.361	217.581	245.915	265.023	234.497	341.66	245.825	248.478	40.701	15.4236	54.5805
CAETHG_RS03480	GMPP	NDP-sugar synthase	18.1164	19.8402	19.5466	22.2387	10.7482	12.2794	13.9187	9.00186	10.9816	13.172	19.9355	12.3154	11.0518	5.12775	2.08593	4.80594
CAETHG_RS03485	pslF	glycosyltransferase family 4 protein	13.7035	11.9848	12.2735	13.8037	8.99492	8.38231	8.76619	10.5322	8.63533	10.4423	12.9414	8.71447	9.86993	2.55716	1.07014	2.18462
CAETHG_RS03490		glycosyl transferase	16.2825	17.8676	20.2604	17.3751	9.32339	8.56549	8.84886	12.282	12.4525	12.3994	17.9464	8.91258	12.378	4.24279	0.0872513	4.55752
CAETHG_RS03495	gldA	glycerol dehydrogenase	212.441	205.512	337.663	248.526	286.231	383.036	361.487	673.083	627.491	598.487	251.035	343.585	633.02	63.0963	37.6041	199.27
CAETHG_RS03500		SDR family oxidoreductase	61.6655	54.835	53.8375	47.264	48.5028	44.1849	48.7431	62.6088	52.033	49.5765	54.4005	47.1436	54.7394	2.09528	6.92485	4.29098
CAETHG_RS03505	splB	hypothetical protein	49.2595	50.9684	53.9557	48.2465	44.5488	43.5726	56.8765	46.7014	54.6822	43.0419	50.6075	48.3326	48.1419	6.05471	5.95236	1.37178
CAETHG_RS03510		hypothetical protein	41.9237	42.4248	45.9838	40.7076	36.9827	44.5752	43.2926	39.7199	45.8765	48.0824	42.76	41.6168	44.5596	3.34939	4.33396	1.48354
CAETHG_RS03515		protein kinase-like protein	6.57348	3.02706	5.65563	5.35204	4.93123	5.26936	6.15032	3.76185	5.88541	7.57421	5.15205	5.4503	5.74049	0.516219	1.91031	0.294226
CAETHG_RS03520		MFS transporter	10.8521	8.50528	8.49854	9.16828	9.38601	11.9549	10.3685	11.3541	14.2616	9.1391	9.25605	10.5698	11.5849	1.26935	2.56904	1.16762
CAETHG_RS03525	RS03525	DUF1016 family protein	84.4344	81.2096	93.3728	83.0865	95.8997	93.326	94.4437	98.0511	96.5313	93.2574	85.5258	94.5565	95.9466	5.83097	2.44972	5.65799
CAETHG_RS03530	rnz	ribonuclease Z	20.2847	20.488	16.5889	23.5842	16.2441	14.9393	18.5993	12.4327	15.2556	15.9519	20.2364	16.5942	14.5467	3.80905	1.86365	2.88187
CAETHG_RS03535		helix-turn-helix transcriptional regulator	1555.8	1151.47	1324.95	1071.45	905.813	985.46	601.44	684	681.093	583.909	1275.92	830.904	649.667	204.572	56.9669	322.251
CAETHG_RS03540	birA	biotin--[acetyl-CoA-carboxylase] ligase	72.3169	66.6605	58.8176	75.6151	82.4262	73.5296	98.3977	65.7992	69.8548	78.9391	68.3525	84.7845	71.5311	11.2637	6.7284	8.71556
CAETHG_RS03545	iadA	beta-aspartyl-peptidase	35.6677	43.7752	43.8669	41.5597	47.2407	36.5257	42.1521	40.9596	37.1689	36.9194	41.2174	41.9728	38.3493	4.38107	2.26404	1.91165
CAETHG_RS03550	RS03550	4Fe-4S binding protein	70.0625	70.2062	70.3679	67.299	68.5528	72.8854	67.7128	64.6477	79.52	85.1883	69.4839	69.717	76.452	2.56877	10.6084	3.95746
CAETHG_RS03555	RS03555	methyl-accepting chemotaxis protein	323.297	305.607	370.111	309.939	306.218	313.582	265.735	338.052	296.528	309.056	327.239	295.179	314.545	22.2925	21.2994	16.1453
CAETHG_RS03560	K06923	ATP-binding protein	207.786	205.547	227.293	200.632	162.437	152.748	158.388	170.61	175.693	162.052	210.315	157.857	169.452	21.7535	6.89403	27.5559
CAETHG_RS03565	larE	ATP-dependent sacrificial sulfur transferase LarE	203.519	180.574	192.244	174.052	135.813	150.434	141.725	155.003	150.893	137.78	187.597	142.657	147.892	16.8066	8.99537	24.5747
CAETHG_RS03570	asnB	asparagine synthase (glutamine-hydrolyzing)	419.908	436.186	652.011	606.052	379.325	356.94	368.22	346.644	340.452	350.652	528.539	368.162	345.916	119.296	5.13883	99.6387
CAETHG_RS03575	pgdA	polysaccharide deacetylase	743.221	824.993	1157.01	1062.95	718.682	741.345	661.445	686.927	681.776	732.582	947.044	707.157	700.428	181.048	27.9644	140.482
CAETHG_RS03580	QARS	glutamine--tRNA ligase/YqeY domain fusion protein	448.8	455.799	429.426	466.782	346.321	365.032	381.272	361.713	366.614	345.198	450.202	364.208	357.842	53.238	11.2202	51.5847
CAETHG_RS03585	yidC	membrane protein insertase YidC	173.182	162.861	172.358	169.485	162.287	195.243	180.043	186.656	167.954	183.029	169.471	179.191	179.213	14.3158	9.91771	5.61812
CAETHG_RS03595		methyltransferase domain-containing protein	53.4949	44.5591	47.4983	48.6759	78.1209	83.8562	87.64	75.22	70.5885	80.5122	48.5571	83.2057	75.4402	17.7028	4.96553	18.1821
CAETHG_RS03600	RS03600	DegT/DnrJ/EryC1/StrS aminotransferase family protein	104.816	102.339	106.238	131.101	159.231	125.961	167.714	154.628	144.212	164.367	111.123	150.969	154.403	20.5759	10.0794	24.0573
CAETHG_RS03605	RS03605	DegT/DnrJ/EryC1/StrS family aminotransferase	123.331	129.152	152.088	166.328	193.295	189.953	195.24	196.169	219.922	213.611	142.725	192.829	209.901	13.4293	12.3036	34.9155
CAETHG_RS03610		hypothetical protein	58.7417	55.6918	54.5958	45.7492	34.5452	38.3122	39.6908	34.8182	32.6309	30.8178	53.6946	37.516	32.7556	4.65574	2.00308	10.9761
CAETHG_RS03615	GLCE2	D-glucuronyl C5-epimerase family protein	20.996	20.0731	22.7957	21.6712	24.525	22.2641	26.2029	26.226	26.8783	33.6693	21.384	24.3307	28.9246	2.09111	4.12203	3.80015
CAETHG_RS03625	xerD2	phage integrase family protein	39.4659	32.4669	37.2364	47.0944	35.6199	38.9274	27.0594	21.862	27.6216	28.5989	39.0659	33.8689	26.0275	8.29075	3.64041	6.56373
CAETHG_RS03630		GNAT family N-acetyltransferase	18.2025	15.1677	21.5484	30.9107	24.8715	23.4503	21.8966	25.4468	27.1162	28.8386	21.4573	23.4061	27.1339	3.94407	1.69597	2.88438
CAETHG_RS03635		ABC-2 transporter permease	11.1341	11.9634	12.4881	12.3659	14.6167	10.8132	8.227	10.2928	13.5771	14.9672	11.9879	11.219	12.9457	2.68626	2.40032	0.865103
CAETHG_RS03640	ABC-2.A_23	ABC transporter ATP-binding protein	18.8058	18.092	17.6752	16.2016	15.5019	17.2551	15.7538	18.3957	14.7528	14.9917	17.6936	16.1703	16.0467	0.774096	2.03775	0.91726
CAETHG_RS03645		AbrB/MazE/SpoVT family DNA-binding domain-containing protein	19.2204	18.9311	18.2774	12.78	15.7703	17.6943	17.8333	21.1738	11.5145	11.3039	17.3022	17.0993	14.6641	2.35591	5.63857	1.46806
CAETHG_RS03650		DUF2127 domain-containing protein	1.14905	0	0	1.30975	0	0	0	0	0	0.386159	0.6147	0	0.12872	0.654877	0.222949	0.324192
CAETHG_RS03655	RS03655	DUF1847 domain-containing protein	76.0135	74.4593	70.2518	78.6414	62.9199	70.018	64.3794	67.5046	61.1112	58.4783	74.8415	65.7724	62.3647	7.1253	4.64191	6.4489
CAETHG_RS03660		SufD family Fe-S cluster assembly protein	26.3133	25.8992	25.9773	26.7881	28.7427	27.2619	28.9419	24.8637	25.1035	28.1494	26.2445	28.3155	26.0389	1.07001	1.83169	1.25927
CAETHG_RS03665	sufC	ATP-binding cassette domain-containing protein	15.4164	11.4052	13.939	12.9633	14.5983	16.4857	12.5796	18.2234	12.0191	16.3073	13.431	14.5545	15.5166	1.78236	3.17681	1.04385
CAETHG_RS03670		permease	1.02776	4.04916	1.95466	1.1715	2.69848	2.16263	2.69247	3.2937	0.378897	2.41779	2.05077	2.51786	2.03013	0.718519	1.49557	0.275827
CAETHG_RS03675		permease	0.387834	0.416723	0	0.884152	1.52744	0.816089	2.03206	0.46609	0.85788	0	0.422177	1.45853	0.441323	0.57557	0.429476	0.592888
CAETHG_RS03680	padR2	helix-turn-helix transcriptional regulator	13.0971	10.5545	5.70831	8.08647	15.0446	13.2055	14.2963	13.7723	6.63908	11.554	9.3616	14.1821	10.6551	3.13999	3.6506	2.49501
CAETHG_RS03685	tsaC	threonylcarbamoyl-AMP synthase	162.833	159.598	163.342	158.917	113.571	117.911	110.977	116.21	112.483	107.764	161.172	114.153	112.153	22.5641	4.23286	27.7422
CAETHG_RS03690	K07138	DUF362 domain-containing protein	150.32	181.377	182.919	177.869	200.561	186.549	216.826	206.206	174.212	222.795	173.121	201.312	201.071	17.0428	24.6953	16.2067
CAETHG_RS03695		DUF2935 domain-containing protein	7.10787	8.8758	8.03787	7.22609	3.78291	6.66981	6.79409	6.46428	4.24931	6.58516	7.81191	5.74894	5.76625	1.57502	1.3151	1.18609
CAETHG_RS03715		tyrosine-type recombinase/integrase	204.541	225.932	261.156	278.856	138.905	130.113	169.493	239.739	257.898	280.961	242.621	146.17	259.533	68.456	20.66	61.1552
CAETHG_RS03720	RS03720	radical SAM protein	299.365	289.757	370.665	345.657	165.772	163.816	173.638	258.656	238.779	268.511	326.361	167.742	255.315	89.0585	15.145	79.4529
CAETHG_RS03725		HAMP domain-containing histidine kinase	29.4736	24.5973	28.8438	28.8662	20.849	22.7302	23.0516	16.6787	21.2042	17.887	27.9452	22.2103	18.5899	3.46687	2.34321	4.7173
CAETHG_RS03730		response regulator transcription factor	27.3473	22.4704	21.9262	20.4758	18.3027	22.2845	20.3691	16.1105	20.1639	19.1921	23.0549	20.3188	18.4888	1.62786	2.11623	2.29799
CAETHG_RS03735		ABC transporter permease subunit	4.30596	2.39903	2.57813	3.09034	1.25619	1.67791	1.46229	1.53328	1.94021	1.4471	3.09337	1.46546	1.6402	0.830484	0.263372	0.89371
CAETHG_RS03740	ABC-2.A_24	ABC transporter ATP-binding protein	0.98823	0.424737	1.87948	1.35173	0.778407	0.831783	0.258892	0.237527	0.437189	0.797072	1.16105	0.623027	0.490596	0.446682	0.28357	0.355084
CAETHG_RS03745		sugar phosphate isomerase/epimerase	30.1425	26.4541	29.7576	34.8828	28.3944	37.0392	30.441	43.4142	45.807	37.5814	30.3092	31.9582	42.2675	3.96793	4.231	6.48076
CAETHG_RS03750		DNA mismatch repair protein	15.3182	15.2986	18.395	17.4606	18.176	21.1787	21.9942	23.7194	27.3675	22.8689	16.6181	20.4497	24.6519	2.22016	2.38988	4.01832
CAETHG_RS03755		flavodoxin	20.672	20.3294	24.6554	24.3619	30.3579	32.8082	32.1261	30.3171	26.7381	32.1456	22.5047	31.764	29.7336	3.8424	2.75056	4.86681
CAETHG_RS03760	mepA	MATE family efflux transporter	1.62993	0.729724	1.0333	0.928944	1.06988	1.00034	0.889584	2.12205	1.65246	1.6433	1.08047	0.986601	1.80594	0.0796445	0.273798	0.448408
CAETHG_RS03765	mepR	MarR family transcriptional regulator	16.4723	11.7995	10.4427	10.5917	12.7531	11.1094	13.278	12.1822	9.34267	12.775	12.3266	12.3802	11.4333	1.28567	1.83463	0.531877
CAETHG_RS03770		hypothetical protein	0	0	0	0	0	0	0	0	0	0	0	0	0	0	0	0
CAETHG_RS03775	ABC-2.A_25	ATP-binding cassette domain-containing protein	3.99879	6.78419	2.00136	3.59847	5.2496	4.65003	4.1352	1.77051	1.62939	1.90971	4.0957	4.67828	1.76987	0.706311	0.140162	1.53882
CAETHG_RS03780		hypothetical protein	2.89704	4.00222	2.36134	3.39657	2.82525	3.65761	3.25265	2.18843	1.19009	2.0863	3.16429	3.24517	1.82161	0.348179	0.549287	0.79957
CAETHG_RS03785		hypothetical protein	2.51696	0.811334	0.71804	1.43449	2.31298	3.17775	1.97814	1.20993	1.94861	0.507523	1.37021	2.48962	1.22202	0.730595	0.720621	0.693045
CAETHG_RS03790		transposase	140.408	179.409	131.714	124.359	105.863	99.8139	126.753	92.3504	101.778	117.648	143.973	110.81	103.925	13.3823	12.7847	21.4123
CAETHG_RS03795		HAMP domain-containing histidine kinase	66.524	86.9397	93.8239	100.749	67.2166	59.7674	79.3056	68.2695	64.6881	69.896	87.0092	68.7632	67.6178	17.9052	2.66441	10.8801
CAETHG_RS03800	ABC.CD.A	ABC transporter ATP-binding protein	68.6976	90.6701	96.7044	106.36	64.6214	73.7003	76.1687	78.3338	67.9023	72.5336	90.608	71.4968	72.9232	18.1249	5.22666	10.646
CAETHG_RS03805	ABC.CD.P_2	ABC transporter permease	70.5974	86.9888	92.2067	95.7835	62.756	68.2621	66.5475	66.4657	60.6938	67.7188	86.3941	65.8552	64.9594	15.14	3.74691	12.125
CAETHG_RS03810	elaA	GNAT family N-acetyltransferase	7.49986	8.05852	6.73567	8.07386	7.11085	10.5209	7.09503	9.01318	11.0597	10.922	7.59198	8.24227	10.3316	1.61347	1.14389	1.43144
CAETHG_RS03815		hypothetical protein	0	0	0	0.826943	0.952404	0	0.950285	0.871863	3.20948	0.731431	0.206736	0.634229	1.60426	0.458703	1.39194	0.716098
CAETHG_RS03825		hypothetical protein	0	1.0353	1.8325	0	0	0	0	0	0	0	0.716948	0	0	0	0	0.41393
CAETHG_RS03830		hypothetical protein	2.28391	2.45403	7.38429	2.60334	2.99831	0.961171	5.38495	2.1958	1.51559	3.22371	3.68139	3.11481	2.3117	1.82587	0.85994	0.68824
CAETHG_RS03835		hypothetical protein	2.5694	3.79608	2.74875	1.83047	2.10818	2.36538	1.2621	5.01775	3.55216	3.23811	2.73617	1.91189	3.93601	0.473071	0.94989	1.01785
CAETHG_RS03840	hcp	hydroxylamine reductase	40.1695	46.3112	49.7613	41.5801	43.8978	44.3188	44.2267	39.0113	39.9843	41.9221	44.4555	44.1478	40.3059	1.2965	1.4818	2.31208
CAETHG_RS03845		NAD(P)/FAD-dependent oxidoreductase	7.6873	8.25992	9.53495	8.76245	7.02043	5.45054	6.78591	5.82423	7.02346	6.23401	8.56116	6.41896	6.36057	1.36054	0.609546	1.25399
CAETHG_RS03860	gntT	fructuronate transporter	8.09186	8.5447	12.3383	6.99721	50.917	38.7513	34.3564	22.8026	47.2164	26.1627	8.99301	41.3416	32.0606	18.5458	13.2324	16.6567
CAETHG_RS03865	gudD	glucarate dehydratase	23.3478	28.481	27.6874	29.7441	42.9112	36.5577	43.3554	47.8651	71.847	52.4789	27.3151	40.9414	57.397	6.40205	12.7249	15.0631
CAETHG_RS03870		hypothetical protein	22.1996	16.7856	17.592	16.401	18.3496	18.5987	17.7703	29.6433	38.1928	30.2569	18.2445	18.2395	32.6977	0.982574	4.76881	8.34596
CAETHG_RS03875	TC.DASS	DASS family sodium-coupled anion symporter	8.171	8.50528	7.64869	6.98535	7.70993	7.65653	8.69619	8.59227	12.5671	9.01038	7.82758	8.02088	10.0566	0.70468	2.18422	1.23491
CAETHG_RS03880	speE	polyamine aminopropyltransferase	125.662	121.589	142.066	113.769	124.352	111.699	112.973	148.217	186.558	156.39	125.771	116.341	163.722	5.83214	20.1946	25.08
CAETHG_RS03885	RS03885	aldo/keto reductase	45.4269	49.0316	55.7079	41.0026	54.5092	45.4153	54.6572	65.2154	81.3871	65.9019	47.7923	51.5273	70.8348	6.80983	9.145	12.3672
CAETHG_RS03890	cdaR	helix-turn-helix domain-containing protein	11.4017	13.2863	15.1181	14.0946	23.19	17.2335	24.1902	21.4219	35.1664	22.9905	13.4752	21.5379	26.5263	4.82507	7.52353	6.58563
CAETHG_RS03895	yjhH	dihydrodipicolinate synthase family protein	9.69325	8.86407	16.8663	11.7542	56.316	37.1047	39.1714	69.1513	121.577	66.1223	11.7945	44.1974	85.6167	18.3653	31.1789	37.0028
CAETHG_RS03915	add	adenosine deaminase	48.503	47.8537	41.1508	40.8998	43.3177	36.0439	36.1358	22.1025	25.5257	25.9957	44.6018	38.4991	24.5413	3.61266	2.12511	10.2834
CAETHG_RS03920		GGDEF domain-containing protein	131.039	107.136	135.487	101.751	125.022	128.188	114.973	126.104	144.378	126.599	118.853	122.728	132.36	11.9059	10.4106	6.95515
CAETHG_RS03925		SpoIIE family protein phosphatase	64.2768	59.4604	69.5275	64.1082	69.8791	73.9663	76.696	84.6091	100.192	87.8908	64.3432	73.5138	90.8972	5.47391	8.21484	13.487
CAETHG_RS03930		DUF1987 domain-containing protein	38.0592	29.5059	40.3149	43.3822	53.1263	52.2074	46.6976	45.7388	57.0122	60.7145	37.8156	50.6771	54.4885	4.62198	7.80031	8.73623
CAETHG_RS03935		hypothetical protein	101.308	103.029	123.724	101.187	145.451	156.85	156.223	160.025	146.521	148.597	107.312	152.841	151.714	26.3519	7.27192	25.9672
CAETHG_RS03940	RS03940	DUF4317 domain-containing protein	35.1699	37.1118	45.8921	33.2575	35.8187	41.6487	51.2327	49.0897	50.4098	51.0412	37.8578	42.9	50.1802	7.97663	0.995785	6.19498
CAETHG_RS03945	RS03945	HesB-like protein	306.164	267.942	264.908	273.761	337.31	282.85	259.328	287.982	265.627	300.496	278.194	293.162	284.702	34.0705	17.6647	7.50543
CAETHG_RS03950	thiI	tRNA 4-thiouridine(8) synthase ThiI	68.1396	69.3892	61.5642	68.9987	63.1061	56.7053	62.7537	74.4974	73.5717	76.0419	67.0229	60.855	74.7037	5.02102	1.24799	6.93807
CAETHG_RS03955	iscS3	cysteine desulfurase	53.0421	53.8463	54.9266	47.8492	52.5455	50.1571	58.8224	58.2699	54.5252	62.6637	52.416	53.8417	58.4863	4.72565	4.07359	3.17417
CAETHG_RS03960	pgdA2	polysaccharide deacetylase	5.65267	3.8651	4.64233	4.68601	7.0835	5.40659	4.03871	4.0142	4.54676	4.92192	4.71153	5.5096	4.4943	1.31149	0.456128	0.534626
CAETHG_RS03965		IDEAL domain-containing protein	19.3636	15.6845	20.6798	16.2992	15.2523	12.537	12.877	15.3945	14.4969	15.0173	18.0067	13.5554	14.9696	1.8278	0.45068	2.27444
CAETHG_RS03970		PD-(D/E)XK nuclease family protein	22.1081	18.021	17.3987	23.1726	19.0154	21.9234	22.9674	15.575	14.6146	27.1574	20.1751	21.3021	19.1157	1.91594	6.98088	1.09338
CAETHG_RS03975	uvrD2	ATP-dependent helicase	35.7895	38.1846	32.6754	33.2298	29.8891	32.3511	39.0665	25.948	25.4594	28.6294	34.9698	33.7689	26.679	3.88783	1.70675	4.48049
CAETHG_RS03980		hypothetical protein	19.0519	21.3611	16.1041	19.1986	21.2656	19.6574	19.7716	12.9413	14.4546	14.847	18.9289	20.2315	14.081	0.896408	1.00628	3.24111
CAETHG_RS03985	cfa	class I SAM-dependent methyltransferase	306.767	301.436	241.834	296.286	316.849	334.086	335.162	271.48	270.561	266.63	286.581	328.699	269.557	18.2497	2.57658	30.4453
CAETHG_RS03990	tlyC	HlyC/CorC family transporter	90.8975	94.8265	65.2584	93.4557	115.492	138.985	119.247	104.889	109.307	93.1873	86.1095	124.575	102.461	18.662	8.32969	19.3043
CAETHG_RS04010		aspartyl-phosphate phosphatase Spo0E family protein	0	0	0	0	1.39576	2.23721	0	0	0	0	0	1.21099	0	1.10358	0	0.699166
CAETHG_RS04015	agrB	accessory gene regulator B family protein	12.7353	8.64247	16.5722	9.55029	16.7188	21.8614	16.2426	34.6376	34.8421	18.9218	11.875	18.2743	29.4672	5.04961	9.13312	8.90424
CAETHG_RS04020		GHKL domain-containing protein	71.8271	53.6951	76.1128	69.6554	109.279	121.41	103.384	148.049	153.184	142.447	67.8226	111.358	147.894	22.1605	5.36994	40.0864
CAETHG_RS04025		radical SAM protein	27.4069	29.4484	28.067	27.9358	31.1363	37.9847	28.3055	25.0195	34.6837	35.0712	28.2145	32.4755	31.5914	4.65442	5.69477	2.24874
CAETHG_RS04030	RS04030	EAL domain-containing protein	100.377	100.851	98.2265	102.996	124.879	128.939	123.455	126.124	136.941	113.851	100.613	125.758	125.639	11.6156	11.5528	14.4832
CAETHG_RS04035	rpsA	30S ribosomal protein S1	163.657	151.401	166.669	158.645	214.024	203.222	205.121	232.696	226.644	198.696	160.093	207.456	219.346	24.8557	18.1372	31.3462
CAETHG_RS04040	RS04040	P1 family peptidase	85.6133	106.143	103.426	92.1278	119.205	126.609	115.28	137.664	141.259	133.599	96.8276	120.364	137.507	14.8791	3.83248	20.4233
CAETHG_RS04045		ECF transporter S component	212.856	196.759	254.206	215.152	502.985	411.669	374.759	536.063	504.76	456.977	219.743	429.805	499.267	120.099	39.8281	145.536
CAETHG_RS04050		hypothetical protein	55.2429	56.082	51.1408	64.6372	60.3555	55.8122	58.4641	59.2085	57.1867	53.975	56.7757	58.2106	56.7901	3.71453	2.63923	0.824321
CAETHG_RS04055	sspD	alpha/beta-type small acid-soluble spore protein	13.0806	10.0392	10.6618	13.845	12.2658	8.84714	3.67155	10.1057	13.4336	5.65197	11.9067	8.2615	9.73042	4.50284	3.90438	1.83398
CAETHG_RS04060	cbiO	ATP-binding cassette domain-containing protein	155.601	186.19	143.552	147.886	119.545	125.34	99.8821	96.4206	88.0019	95.5972	158.307	114.922	93.3399	19.7575	4.64114	33.0878
CAETHG_RS04065	cbiQ	cobalt ECF transporter T component CbiQ	125.138	145.381	110.192	116.893	89.5538	109.795	99.1185	72.2081	75.6961	67.4095	124.401	99.4892	71.7713	12.0031	4.16054	26.3273
CAETHG_RS04075	K09764	DUF503 domain-containing protein	112.524	134.567	116.071	128.986	221.164	204.001	184.865	123.005	124.45	128.83	123.037	203.343	125.428	40.0259	3.0333	45.6902
CAETHG_RS04080		hypothetical protein	1.38574	2.97793	1.31775	3.15911	0.909599	2.18693	0.907575	0.832678	0	0	2.21013	1.3347	0.277559	1.09328	0.480747	0.967709
CAETHG_RS04085		hypothetical protein	2.31825	0	0.881803	0.528497	1.82604	0	1.21465	0	0	2.33728	0.932138	1.01356	0.779093	0.796728	1.34943	0.119044
CAETHG_RS04090	hyaD	hydrogenase maturation protease	0.795684	0.427477	0.756644	0.906969	0	0.837149	1.04225	0.478118	0	0.802214	0.721694	0.626466	0.426778	0.472135	0.403564	0.15051
CAETHG_RS04095	hyaB	nickel-dependent hydrogenase large subunit	1.46823	0.430253	0.761557	0.912859	0.700903	1.40431	0.87418	0.320815	0.442867	0.538282	0.893224	0.99313	0.433988	0.301908	0.109005	0.298194
CAETHG_RS04100	Hyd3	hydrogenase small subunit	0.209985	0	0.399364	0.478707	0.275667	0	0	0.252355	0.928964	0	0.272014	0.0918891	0.393773	0.233011	0.480357	0.15188
CAETHG_RS04105	aes	alpha/beta hydrolase	32.2434	36.8105	44.0758	45.4818	22.4873	27.775	25.8689	18.406	22.0652	23.5683	39.6529	25.3771	21.3465	10.2874	2.65514	9.61915
CAETHG_RS04110	RS04110	alpha/beta hydrolase fold domain-containing protein	43.7195	63.5921	59.5477	61.5855	28.8227	43.7883	35.0105	27.5325	37.5847	29.0648	57.1112	35.8739	31.394	14.2468	5.41578	13.7384
CAETHG_RS04115		MFS transporter	28.3633	32.2955	43.2084	31.6868	15.3758	28.6537	24.2138	17.6368	21.3812	18.9218	33.8885	22.7477	19.3133	7.10179	1.90268	7.61961
CAETHG_RS04120		MFS transporter	3.69993	5.63201	6.15719	8.43481	4.2501	5.19032	3.4329	4.63177	5.45612	2.95315	5.98099	4.29111	4.34701	2.19275	1.27555	0.95992
CAETHG_RS04125		FAD-dependent oxidoreductase	24.6277	27.2892	35.8609	29.4977	14.0186	20.2431	19.406	18.6138	21.7053	24.3449	29.3189	17.8892	21.5547	6.42627	2.86851	5.83604
CAETHG_RS04130		sugar phosphate isomerase/epimerase	22.8862	18.8986	20.3527	20.0484	9.73677	15.1607	14.1563	10.1867	14.0622	17.0919	20.5465	13.0179	13.7802	4.23178	3.46119	4.1441
CAETHG_RS04135		FAD-dependent oxidoreductase	21.7589	23.7776	24.5654	21.1081	10.6967	15.8788	14.6752	11.9063	14.439	18.8569	22.8025	13.7502	15.0674	4.29398	3.51763	4.89064
CAETHG_RS04140		shikimate dehydrogenase	78.1378	74.8816	79.927	83.5297	41.3089	54.4362	52.5586	40.6073	49.7497	41.5187	79.119	49.4345	43.9586	18.0061	5.03592	18.9183
CAETHG_RS04145	aroD	type I 3-dehydroquinate dehydratase	57.3297	56.1648	54.9749	58.4836	31.939	37.7616	41.9647	41.9754	41.0274	41.5287	56.7382	37.2218	41.5105	11.398	0.474258	10.2564
CAETHG_RS04150		LysR family transcriptional regulator	16.2278	22.2316	18.7108	22.1969	13.8474	14.5124	20.9907	12.4327	13.9095	15.7474	19.8418	16.4502	14.0299	4.31716	1.66066	2.91944
CAETHG_RS04155	K09005	DUF192 domain-containing protein	2.80298	3.76471	6.66363	7.18876	0.919935	1.47452	2.75367	1.68428	3.10007	2.11949	5.10502	1.71604	2.30128	2.84205	0.725188	1.81147
CAETHG_RS04160	tadC	type II secretion system F family protein	0.80346	0.863308	0.573029	1.14479	1.05478	1.26799	0.789324	0.724186	0.666464	0.60754	0.846147	1.03737	0.666063	0.203037	0.0583239	0.185679
CAETHG_RS04165	tadB	type II secretion system F family protein	1.15263	1.03207	1.46143	0.437945	0.756582	0.606346	1.76143	0.692601	0.212466	0.581043	1.02102	1.04145	0.49537	0.59498	0.251272	0.309551
CAETHG_RS04170		CpaF family protein	1.53235	1.34713	0.794818	1.2703	0.731515	0.439692	0.729887	0.669654	0.924417	1.40448	1.23615	0.633698	0.999517	0.346607	0.373125	0.303526
CAETHG_RS04175		response regulator	0.508232	0.54609	1.12769	0.386209	0.444804	0	0.665721	0.203594	0.5621	0.512403	0.642056	0.370175	0.426033	0.276971	0.194233	0.143588
CAETHG_RS04180	cpaB	Flp pilus assembly protein CpaB	2.10659	1.44041	1.82112	1.96463	1.75988	1.00744	0.752555	2.07135	3.17709	1.9308	1.83319	1.17329	2.39308	0.582601	0.682599	0.610577
CAETHG_RS04185		hypothetical protein	1.24159	0.667036	1.771	1.41524	1.35829	0.653145	1.62633	1.24343	0.457728	0.834518	1.27372	1.21259	0.845225	0.422763	0.39296	0.231768
CAETHG_RS04190		pilus assembly protein	3.7948	1.01937	0.902153	1.08139	0	1.99628	1.24268	0	0.524627	0.956486	1.69943	1.07965	0.493704	0.82309	0.478992	0.602941
CAETHG_RS04195	flp	Flp family type IVb pilin	4.18071	5.61516	5.96338	3.57407	4.11632	1.09964	1.36905	7.53644	0	3.16127	4.83333	2.19501	3.5659	1.52751	3.78448	1.3195
CAETHG_RS04200		response regulator transcription factor	0.822207	1.7669	1.30311	1.8744	2.15878	1.73011	1.79498	1.31748	1.21247	1.10527	1.44166	1.89462	1.21174	0.188927	0.106106	0.347459
CAETHG_RS04205	degS	sensor histidine kinase	1.10399	0.67784	0.599897	0.898851	0.621133	0.497793	1.44609	1.32675	1.221	1.43106	0.820144	0.855004	1.32627	0.42155	0.105032	0.282686
CAETHG_RS04210	pilD	prepilin peptidase	0	0.356231	0	0	0.870476	0	0	0.398432	0	0.668512	0.0890577	0.290159	0.355648	0.435238	0.336303	0.138925
CAETHG_RS04215		hypothetical protein	724.468	782.82	704.456	929.598	829.379	782.845	729.107	638.51	624.653	606.894	785.336	780.444	623.352	85.0904	15.8481	92.1415
CAETHG_RS04220	fprB	hypothetical protein	2007.8	2060.98	1831.78	1921.92	1770.8	1894.2	1669.71	1322.03	1359.26	1332.56	1955.62	1778.24	1337.95	116.566	19.191	318.022
CAETHG_RS04225		transposase	1665.37	1515.83	1334.72	1478.81	1232.07	1377.95	1084.98	864.916	992.221	814.248	1498.68	1231.67	890.462	171.975	91.6956	304.864
CAETHG_RS04230		DUF1847 domain-containing protein	274.399	359.235	526.111	189.981	109.24	66.9635	145.653	164.586	73.1317	120.099	337.431	107.285	119.272	52.379	45.7328	129.553
CAETHG_RS04235	yxeO	amino acid ABC transporter ATP-binding protein	214.193	291.539	428.191	165.827	110.032	62.7605	124.623	133.698	59.8503	116.73	274.938	99.1385	103.426	42.5325	38.6796	100.283
CAETHG_RS04240	yxeN	amino acid ABC transporter permease	264.717	350.993	502.402	246.015	160.45	108.716	185.198	169.915	84.791	158.23	341.032	151.455	137.645	57.0158	46.1445	113.649
CAETHG_RS04245	yxeM	transporter substrate-binding domain-containing protein	275.439	415.468	582.707	233.259	194.59	90.8307	242.323	197.073	94.4717	183.521	376.718	175.914	158.355	69.4367	55.7384	121.321
CAETHG_RS04260		tryptophan transporter	1545.22	1927.29	3656.81	1002.04	925.797	122.968	940.644	671.284	233.55	656.417	2032.84	663.136	520.417	417.902	248.545	835.054
CAETHG_RS04265	RS04265	CBS domain-containing protein	1385.99	1289.54	1461.95	1574.01	1434.85	1372.3	1191.56	1271.6	1268.08	1215.13	1427.87	1332.9	1251.6	158.665	31.6321	88.2232
CAETHG_RS04270		hypothetical protein	1416.25	1004.93	1233.39	866.911	777.161	932.096	718.89	717.616	775.223	726.372	1130.37	809.382	739.737	94.4594	31.0423	208.358
CAETHG_RS04275		HNH endonuclease	120.528	115.953	112.837	94.2527	163.135	167.604	165.832	162.252	150.353	181.805	110.893	165.524	164.804	35.6829	15.8803	31.3353
CAETHG_RS04280	clsA_B	cardiolipin synthase	15.5133	17.9191	14.9981	13.4096	15.7835	20.8103	21.3366	12.8952	12.1533	12.5125	15.46	19.3101	12.5203	3.86891	0.370994	3.40506
CAETHG_RS04285	fbp3	fructose-bisphosphatase class III	542.509	520.634	663.941	524.594	437.299	394.819	447.346	536.536	505.223	543.792	562.919	426.488	528.517	54.0786	20.497	70.9542
CAETHG_RS04290	RS04290	phosphoglucomutase	39.0752	41.0674	44.9379	43.7051	53.7024	58.1984	54.0627	73.5214	72.9283	69.189	42.1964	55.3212	71.8796	6.15581	2.34887	14.8746
CAETHG_RS04295	zntA	cadmium-translocating P-type ATPase	13.3239	14.041	13.8884	15.7715	2.91525	1.70734	1.23063	17.0388	13.4136	13.261	14.2562	1.95108	14.5711	6.94647	2.13841	7.19699
CAETHG_RS04300		YncE family protein	56.3033	51.8548	73.4737	39.1735	31.9977	41.5431	33.2036	46.8669	42.5922	35.1405	55.2013	35.5815	41.5332	4.60852	5.93453	10.0597
CAETHG_RS04305		L,D-transpeptidase family protein	84.546	99.5383	116.749	82.3762	65.5693	75.4476	53.3621	72.767	69.4359	54.576	95.8024	64.793	65.593	12.6051	9.68527	17.6769
CAETHG_RS04310		hypothetical protein	50.5657	68.4675	69.586	60.4495	28.0642	26.3841	24.7708	43.971	29.0993	29.4279	62.2672	26.4064	34.1661	17.0746	8.49289	18.8675
CAETHG_RS04315	aroK	shikimate kinase	155.615	147.718	230.075	102.127	54.287	59.9177	63.1939	146.473	128.379	104.96	158.884	59.1329	126.604	21.8097	20.8132	50.8997
CAETHG_RS04320	aroE	shikimate dehydrogenase	311.728	314.243	463.945	237.746	124.705	128.327	141.949	328.038	209.118	239.772	331.916	131.66	258.976	53.5598	61.7424	101.351
CAETHG_RS04325	pheA	prephenate dehydratase	496.09	598.953	921.683	547.669	339.196	279.202	344.196	619.851	489.647	520.011	641.099	320.865	543.169	117.184	68.1214	164.093
CAETHG_RS04330	aroC	chorismate synthase	274.847	367.82	557.648	287.196	185.903	169.656	214.801	432.538	301.711	368.208	371.878	190.12	367.486	52.005	65.4165	103.693
CAETHG_RS04335	aroA	3-phosphoshikimate 1-carboxyvinyltransferase	187.018	242.07	344.149	183.709	114.511	94.0518	147.55	258.078	174.097	213.451	239.237	118.704	215.209	39.2709	42.0177	63.7945
CAETHG_RS04340	aroB	3-dehydroquinate synthase	271.057	348.041	506.816	259.34	171.027	147.047	213.475	355.272	247.137	323.327	346.314	177.183	308.578	49.4147	55.5559	88.7824
CAETHG_RS04345	tyrA2	prephenate dehydrogenase	406.694	472.983	688.664	389.879	249.586	198.005	295.147	417.725	289.089	422.079	489.555	247.579	376.298	81.4685	75.556	121.07
CAETHG_RS04350	AROA2	3-deoxy-7-phosphoheptulonate synthase	933.205	1076.47	1476.71	918.661	503.325	461.299	567.292	879.634	649.001	783.903	1101.26	510.639	770.846	208.614	115.869	296.005
CAETHG_RS04355	RS04355	SH3 domain-containing protein	675.999	725.418	926.925	925.514	647.825	537.198	626.998	605.596	559.573	634.443	813.464	604.007	599.871	167.767	37.762	122.142
CAETHG_RS04360		response regulator	115.843	115.243	120.212	111.962	115.36	118.404	96.6406	82.8426	99.8664	77.0484	115.815	110.135	86.5858	9.66581	11.8606	15.4982
CAETHG_RS04365	fabG	SDR family oxidoreductase	48.7357	36.0684	37.5958	33.1611	31.99	31.9163	47.5526	30.4801	34.6507	35.3476	38.8902	37.153	33.4928	7.61975	2.63227	2.75521
CAETHG_RS04375	K07166	ACT domain-containing protein	681.062	543.323	618.977	663.07	656.629	545.705	605.806	620.04	822.964	571.288	626.608	602.714	671.431	54.463	133.477	34.8857
CAETHG_RS04380	K09157	PFL family protein	897.213	966.385	964.646	923.081	1044.9	897.995	1031.52	1069.25	1052.53	1023.43	937.832	991.472	1048.41	74.6199	23.1891	55.2949
CAETHG_RS04385	RS04385	HD-GYP domain-containing protein	1068.4	1117.2	1214.66	1314.41	1327.38	1065.63	1186.21	1227.51	1241.15	1235.86	1178.67	1193.07	1234.84	122.971	6.87641	29.1755
CAETHG_RS04390	RS04390	PocR ligand-binding domain-containing protein	480.743	487.612	500.461	533.639	455.252	413.884	385.302	465.733	465.063	468.967	500.614	418.146	466.588	64.4923	2.0875	41.4436
CAETHG_RS04395	RS04395	2'-5' RNA ligase family protein	145.755	138.918	154.929	150.964	147.65	130.127	112.441	162.954	168.566	172.032	147.642	130.073	167.851	17.7685	4.58086	18.9044
CAETHG_RS04400		hypothetical protein	39.543	36.5252	42.2207	38.2202	32.4829	41.3604	32.7136	56.9708	47.3148	44.5304	39.1273	35.519	49.6053	4.34676	6.52884	7.31705
CAETHG_RS04405		GNAT family N-acetyltransferase	16.2973	12.7785	19.6863	17.0705	17.9256	11.5855	19.6166	22.2325	25.8191	25.3127	16.4581	16.3759	24.4548	3.47433	1.94114	4.64079
CAETHG_RS04415		DUF2000 domain-containing protein	8.30954	2.81953	4.57475	7.47767	2.29658	2.76081	3.4372	2.10236	1.45109	4.85027	5.79537	2.83153	2.80124	2.36981	1.80414	1.71998
CAETHG_RS04430	PFOR2	pyruvate:ferredoxin (flavodoxin) oxidoreductase	7.66227	8.23302	10.0312	7.41785	5.51178	4.36208	5.98073	8.19922	7.66178	10.1062	8.33608	5.28486	8.65573	1.26484	1.28456	1.86077
CAETHG_RS04435	pehX	glycoside hydrolase family 28 protein	18.4061	18.548	11.6687	17.6614	14.7438	18.9276	13.7575	11.3724	12.1912	10.7988	16.571	15.8096	11.4541	2.42494	0.699772	2.76083
CAETHG_RS04440	RS04440	AAA family ATPase	149.971	142.324	149.884	159.699	175.509	179.845	191.273	168.967	160.41	186.266	150.469	182.209	171.881	13.0724	13.1722	16.1891
CAETHG_RS04445	kdgR	IclR family transcriptional regulator	124.508	112.539	121.309	129.581	148.313	154.026	172.647	134.922	136.143	139.53	121.984	158.329	136.865	17.7359	2.38732	18.2714
CAETHG_RS04450	RS04450	pyridoxal phosphate-dependent aminotransferase	12.5209	15.4716	14.4367	17.1265	18.0812	20.0895	22.5512	20.8782	20.9451	18.9355	14.889	20.2406	20.253	2.40124	1.14143	3.09335
CAETHG_RS04455	RS04455	nitroreductase family protein	803.911	861.366	745.994	850.433	1121.8	1154.04	1308.36	892.286	838.154	1001.81	815.426	1194.73	910.749	190.434	83.3735	197.318
CAETHG_RS04460	RS04460	MaoC family dehydratase	285.809	276.947	243.784	264.575	364.294	349.18	434.729	324.744	318.784	367.441	267.779	382.734	336.99	69.8582	26.5394	57.8756
CAETHG_RS04465	RS04465	TetR/AcrR family transcriptional regulator	338.568	301.988	234.56	276.429	341.721	414.228	379.406	250.828	272.806	256.458	287.886	378.451	260.031	58.9813	11.4161	61.9159
CAETHG_RS04470	LYSN4	PLP-dependent aminotransferase family protein	18.8175	14.4813	19.9497	20.8696	19.5292	18.8617	17.4872	15.5857	24.3275	18.8438	18.5295	18.626	19.5857	1.40754	4.4179	0.58389
CAETHG_RS04475	racD	aspartate/glutamate racemase family protein	26.1611	22.66	25.1314	28.6029	25.583	22.4689	25.8757	23.4195	27.1625	19.109	25.6389	24.6425	23.2303	2.50952	4.03006	1.21022
CAETHG_RS04480		DHA2 family efflux MFS transporter permease subunit	3.32636	3.7116	3.16315	4.66656	40.981	48.0536	46.9228	1.99877	2.97143	1.67683	3.71692	45.3191	2.21568	20.5616	0.674008	24.4639
CAETHG_RS04490		SEC-C domain-containing protein	100.13	90.204	102.765	90.1245	66.9276	77.887	66.7787	95.9373	97.913	83.5624	95.8059	70.5311	92.4709	11.092	7.778	13.7313
CAETHG_RS04495	K07090	sulfite exporter TauE/SafE family protein	32.1069	27.9273	28.593	24.3982	10.7047	6.97048	13.3511	17.7615	18.6004	11.3039	28.2563	10.3421	15.8886	7.49965	3.99254	9.17102
CAETHG_RS04500	RS04500	CoA-disulfide reductase	113.788	132.676	142.411	130.204	46.8378	46.4194	50.3877	71.3734	60.8942	66.3164	129.77	47.8817	66.1947	41.1997	5.24068	42.9783
CAETHG_RS04505		class I SAM-dependent methyltransferase	95.6311	115.864	133.586	123.665	64.9366	53.7767	60.0407	70.1453	58.3542	64.1664	117.187	59.5847	64.222	32.3643	5.89577	32.002
CAETHG_RS04510		C-GCAxxG-C-C family protein	36.6935	36.6888	42.1626	36.5973	23.4165	20.3752	28.7049	31.2358	27.6188	26.2046	38.0356	24.1655	28.353	7.10504	2.59472	7.11412
CAETHG_RS04515	hlyU	winged helix-turn-helix transcriptional regulator	25.694	22.7765	22.6008	25.6266	18.552	25.6813	27.7661	18.5271	19.8921	15.5429	24.1745	23.9998	17.9874	4.02806	2.22426	3.52279
CAETHG_RS04520	K07089	permease	9.16392	10.8722	5.62798	6.09326	6.51645	7.83369	6.50195	4.35932	6.3345	5.38949	7.93934	6.9507	5.3611	0.757414	0.987899	1.30074
CAETHG_RS04525		TM0996/MTH895 family glutaredoxin-like protein	118.706	140.8	125.343	130.915	103.217	107.05	111.065	84.2983	95.482	90.926	128.941	107.111	90.2354	12.3261	5.62378	19.4056
CAETHG_RS04530		winged helix-turn-helix transcriptional regulator	77.3965	60.1739	67.6154	71.7246	74.3458	88.7122	79.1257	71.0835	70.9852	60.2684	69.2276	80.7279	67.4457	7.47978	6.21592	7.20935
CAETHG_RS04535		DUF421 domain-containing protein	1.62849	1.74979	1.85831	1.85625	1.28273	1.02801	2.55975	2.3485	1.44088	2.2986	1.77321	1.6235	2.02933	0.680176	0.510223	0.205227
CAETHG_RS04540		hypothetical protein	0.816762	0	1.16503	0.465497	0	0.859325	0	0	0.451665	0.823465	0.611823	0.286442	0.425043	0.414865	0.412378	0.163284
CAETHG_RS04545	nhaA	Na+/H+ antiporter NhaA	1.55329	0.667596	0.738538	0.708213	1.22349	1.63423	0.610384	0.746684	1.20254	0.939621	0.916909	1.15604	0.96295	0.476574	0.228824	0.126875
CAETHG_RS04550		IS200/IS605 family transposase	47.9044	43.1032	52.2204	47.5013	100.213	72.9377	81.6245	96.4189	91.7489	69.1087	47.6823	84.925	85.7588	21.8991	14.6073	21.7468
CAETHG_RS04555		DUF2680 domain-containing protein	23.6861	30.2772	22.9123	24.6714	44.4981	58.8638	50.2833	64.2927	36.1332	39.9381	25.3868	51.215	46.788	14.5249	15.2784	13.8125
CAETHG_RS04560	resD2	response regulator transcription factor	2.40255	3.44202	1.01541	1.21714	4.20542	1.96603	2.79737	0.962446	3.24769	1.61485	2.01928	2.98961	1.94166	1.2805	1.17715	0.583917
CAETHG_RS04565		HAMP domain-containing protein	0.513024	0.440991	0.487853	0.584776	0.269399	1.51133	0.671998	0.493234	0.34044	0.931023	0.506661	0.817574	0.588232	0.530291	0.306538	0.161203
CAETHG_RS04570		SHOCT domain-containing protein	0	0	0.412957	0	1.1402	0.456895	0	0.52189	0.480292	0.437828	0.103239	0.532365	0.480003	0.538867	0.0420315	0.234109
CAETHG_RS04575		4Fe-4S binding protein	1.61007	2.595	3.06214	1.65173	2.11369	2.03276	1.68719	1.74145	1.06843	2.11026	2.22973	1.94455	1.64005	0.23589	0.528267	0.294894
CAETHG_RS04580		hypothetical protein	14.0149	5.01961	11.5503	5.32501	3.67974	11.7962	8.56696	7.85998	3.10007	3.76798	8.97745	8.0143	4.90934	3.59726	2.57706	2.12595
CAETHG_RS04585	pepQ	aminopeptidase P family protein	142.569	141.562	157.625	127.266	71.0323	76.4452	72.6743	78.6498	81.8798	75.6797	142.256	73.3839	78.7364	27.0363	3.10095	38.3115
CAETHG_RS04590	tesA	hypothetical protein	12.3331	21.2028	11.1416	14.058	15.3813	13.6246	19.3858	24.4558	29.3266	20.5166	14.6839	16.1306	24.7663	2.62421	4.4132	5.45168
CAETHG_RS04595	trmB	tRNA (guanosine(46)-N7)-methyltransferase TrmB	9.30801	8.75118	8.2981	8.28893	11.0739	8.56893	16.3834	13.6331	12.5465	13.7833	8.66155	12.0088	13.321	3.75154	0.674922	2.40264
CAETHG_RS04600	ABC.CD.P_3	hypothetical protein	20.9309	20.587	18.0666	17.8019	10.9912	9.48623	7.38145	8.70725	8.72551	12.6616	19.3466	9.28629	10.0314	4.50785	2.27778	5.60561
CAETHG_RS04605		site-2 protease family protein	97.7341	84.6989	66.6614	102.451	111.503	119.965	99.4437	129.69	125.465	117.598	87.8864	110.304	124.251	9.29101	6.13645	18.346
CAETHG_RS04610		hypothetical protein	135.772	126.899	122.767	143.047	161.909	201.467	168.87	194.155	215.572	166.7	132.121	177.415	192.143	24.3436	24.4984	31.281
CAETHG_RS04615		phosphodiester glycosidase family protein	70.8147	63.1131	53.5938	44.8438	72.0661	77.5853	61.3596	84.8838	84.1893	66.4148	58.0914	70.337	78.496	14.417	10.4684	10.2703
CAETHG_RS04620		PhoH family protein	75.4238	76.4192	85.4029	66.9697	63.3632	63.5117	67.0966	61.3979	68.8458	68.5876	76.0539	64.6572	66.2771	2.07751	4.22747	6.16571
CAETHG_RS04625		alpha/beta-type small acid-soluble spore protein	1.8974	2.03874	1.80431	0	0	3.99256	3.72804	0	0	0	1.43511	2.57353	0	2.23136	0	1.28961
CAETHG_RS04630		cell wall-binding repeat-containing protein	4.42871	5.36095	5.38421	5.23981	4.34209	5.19032	5.4339	5.45707	5.14611	4.91721	5.10342	4.98877	5.17346	0.484499	0.270967	0.0932386
CAETHG_RS04635		hypothetical protein	2.49154	2.00785	4.73858	5.68001	3.27088	3.93206	4.89541	5.98855	4.82233	3.76798	3.72949	4.03278	4.85962	1.05984	1.11076	0.584926
CAETHG_RS04640	RS04640	flavodoxin family protein	913.831	942.075	850.591	922.745	917.626	965.248	829.654	879.445	806.083	775.822	907.31	904.176	820.45	56.9293	53.2846	49.2687
CAETHG_RS04645		SGNH/GDSL hydrolase family protein	3.02282	3.08559	4.74294	4.47927	2.57943	3.49838	3.95952	3.26949	3.00889	3.96192	3.83265	3.34578	3.41343	0.806406	0.49255	0.263747
CAETHG_RS04650		DUF3189 family protein	5.20553	4.30253	6.09246	5.02072	4.20542	5.4768	6.29409	5.77468	3.54293	4.84454	5.15531	5.32544	4.72072	0.87279	1.12101	0.31185
CAETHG_RS04655	SOD1	superoxide dismutase family protein	1.05112	2.25883	0.666363	1.5975	1.3799	0.368631	0.917889	0	0.775017	0	1.39345	0.888807	0.258339	0.544454	0.447456	0.568718
CAETHG_RS04660		spore coat protein	7.8722	9.51591	12.4766	10.0949	9.04277	10.0079	4.72615	7.48967	9.79489	8.9289	9.98988	7.92562	8.73782	2.53968	1.16443	1.03991
CAETHG_RS04670	sspH	H-type small acid-soluble spore protein	44.9427	29.1988	43.7315	33.358	24.6979	19.7936	24.643	25.1215	27.743	23.1826	37.8078	23.0448	25.349	5.6459	2.28866	7.94222
CAETHG_RS04675		hypothetical protein	115.109	101.597	96.1695	102.155	76.6367	108.997	85.0822	74.1084	78.2043	104.448	103.758	90.2386	85.587	14.944	16.4623	9.43903
CAETHG_RS04680		SDR family oxidoreductase	1.23331	0.883452	0.586399	1.1715	0.539695	0.216263	0.807742	0.494056	0.454676	0.621716	0.968666	0.521234	0.523483	0.405204	0.0873214	0.257678
CAETHG_RS04685	enr	FAD-dependent oxidoreductase	265.115	294.827	293.111	290.99	313.348	264.297	292.123	323.959	349.622	357.884	286.011	289.923	343.822	20.0925	17.6905	32.3072
CAETHG_RS04690		PadR family transcriptional regulator	19.7732	22.3264	17.8469	16.4265	15.3989	19.7458	14.4867	24.9713	21.8689	20.6112	19.0932	16.5438	22.4838	2.29533	2.24412	2.97993
CAETHG_RS04695		protease complex subunit PrcB family protein	52.1024	54.9205	85.9216	60.1413	47.6202	52.042	40.6031	80.6473	86.6195	70.4833	63.2714	46.7551	79.2501	8.18413	8.15833	16.2482
CAETHG_RS04700		DUF4367 domain-containing protein	6.18718	3.98883	6.27584	5.64202	6.498	7.81152	5.13281	4.46137	3.87768	7.48555	5.52347	6.48078	5.27486	1.1713	1.93662	0.63672
CAETHG_RS04705		sigma-70 family RNA polymerase sigma factor	6.45337	5.77839	8.86417	6.12995	8.47196	11.3161	13.1493	9.04811	9.913	8.31365	6.80647	10.9791	9.09159	3.09542	0.800564	2.08948
CAETHG_RS04710		cell wall-binding repeat-containing protein	6.97089	8.25836	5.60904	7.7421	8.91671	8.46248	8.42861	6.2294	4.74445	7.74893	7.14509	8.6026	6.24092	0.484394	1.50227	1.19159
CAETHG_RS04715	ade3	adenine deaminase	55.3541	70.2611	26.7618	53.8969	23.091	18.2881	20.058	12.1856	16.1349	13.3523	51.5685	20.479	13.8909	16.8263	2.029	20.1228
CAETHG_RS04720		nucleoside deaminase	50.3853	57.3705	22.5263	38.5738	15.3023	18.989	20.6861	7.68196	12.8917	9.85648	42.214	18.3258	10.1434	10.3705	2.61671	16.6639
CAETHG_RS04725	ygeT2	xanthine dehydrogenase family protein subunit M	46.5819	59.5853	23.4138	50.5684	19.2194	15.6363	17.7238	12.5291	10.3038	12.3001	45.0374	17.5265	11.711	16.5862	1.22404	17.8013
CAETHG_RS04730	coxS3	(2Fe-2S)-binding protein	44.5362	53.5797	24.6143	47.7279	10.4941	12.8156	14.4596	6.86189	10.1039	12.6646	42.6145	12.5898	9.8768	17.6442	2.90801	18.1687
CAETHG_RS04735		xanthine dehydrogenase family protein	58.9385	67.7712	26.6849	50.637	21.942	18.8806	25.0043	8.66888	10.1183	11.7958	51.0079	21.9423	10.1943	14.5635	1.56482	21.0102
CAETHG_RS04740		YgeY family selenium metabolism-linked hydrolase	47.459	66.0912	19.893	32.3868	11.887	12.4831	12.474	8.06749	6.56115	6.76805	41.4575	12.2813	7.13223	10.0566	0.816539	18.5112
CAETHG_RS04745	E3.5.1.81_3	D-aminoacylase	44.213	59.883	18.5877	38.4606	12.0668	12.8534	11.8875	4.33464	3.73178	3.98837	40.2861	12.2692	4.01826	13.1024	0.302541	19.0104
CAETHG_RS04750	nupC3	ABC transporter permease	36.4026	48.0911	11.1605	32.6509	12.5349	11.7201	10.683	5.49836	7.04015	5.81605	32.0763	11.646	6.11819	10.5298	0.81409	13.6734
CAETHG_RS04755	nupB	ABC transporter permease	28.552	42.4783	11.5673	29.2715	9.53708	9.77629	6.19638	1.82733	4.29763	2.89566	27.9673	8.50325	3.00687	10.5119	1.2389	13.1154
CAETHG_RS04760	nupA	ABC transporter ATP-binding protein	53.6118	76.2042	24.8048	42.8866	16.0962	15.3029	12.7538	4.7672	5.84964	4.7265	49.3768	14.7176	5.11445	14.1565	0.63702	23.2832
CAETHG_RS04765	bmpA	BMP family ABC transporter substrate-binding protein	237.97	322.483	95.4458	203.953	86.5522	74.887	69.6033	15.3735	24.85	11.4092	214.963	77.0142	17.2109	63.8634	6.90623	101.417
CAETHG_RS04770		PAS domain-containing protein	62.2339	54.9613	58.6399	50.2072	39.9176	37.0737	23.4506	43.7137	38.658	39.2512	56.5106	33.4806	40.541	11.0269	2.76363	11.7987
CAETHG_RS04775	acm	peptidoglycan-binding protein	8.23546	7.76977	4.96625	11.4479	4.21912	7.39663	7.89324	4.34512	4.44309	6.88546	8.10485	6.503	5.22455	2.9601	1.43922	1.44317
CAETHG_RS04780		amidohydrolase	0.948701	0.509684	1.05251	0.360462	0.830301	0.831783	0.62134	0.380043	0.524627	0.478243	0.71784	0.761141	0.460971	0.223402	0.0738232	0.162254
CAETHG_RS04785	cheY2	response regulator	12.7408	22.999	21.3236	20.9128	28.0998	24.6648	19.3591	39.1978	34.9462	39.0499	19.494	24.0412	37.7313	3.92105	2.41311	9.49293
CAETHG_RS04790		response regulator	30.638	34.5941	37.3444	38.2526	45.2492	39.3372	47.9544	54.4501	56.5713	62.1062	35.2073	44.1802	57.7092	4.6617	3.95282	11.3276
CAETHG_RS04795		HD-GYP domain-containing protein	40.2467	44.915	47.3062	44.4974	59.1851	52.1577	64.7099	63.1063	61.133	76.4519	44.2413	58.6842	66.8971	8.75794	8.33338	11.4698
CAETHG_RS04800		response regulator transcription factor	3.13554	1.40379	2.23627	1.4892	3.77329	2.4742	4.10716	3.14018	3.17888	1.84407	2.0662	3.45155	2.72105	1.20785	0.759727	0.693021
CAETHG_RS04805		GHKL domain-containing protein	2.40951	3.45198	3.69151	2.28875	2.63599	3.80261	2.45479	4.50442	5.32978	5.12848	2.96044	2.96446	4.98756	0.686194	0.430351	1.1692
CAETHG_RS04810		hypothetical protein	22.4238	14.173	18.1878	20.2977	30.7367	38.5111	19.0057	39.6301	32.0948	33.5793	18.7706	29.4178	35.1014	9.22356	3.9916	8.29019
CAETHG_RS04815		hypothetical protein	89.0724	73.3265	75.0591	82.7861	67.6418	59.112	67.8503	65.8741	76.0825	61.8953	80.0611	64.8681	67.9506	9.84061	7.31801	8.0311
CAETHG_RS04820	RS04820	D-2-hydroxyacid dehydrogenase	68.3476	61.5408	66.8096	54.4041	49.3746	53.0281	64.5193	52.0823	54.2656	61.9791	62.7755	55.6407	56.109	6.48245	5.19955	3.99098
CAETHG_RS04825		HAMP domain-containing histidine kinase	52.4223	46.1117	55.6263	51.3253	54.7785	51.542	46.3544	55.0655	55.3498	53.3851	51.3714	50.8916	54.6001	3.47652	1.06184	2.01692
CAETHG_RS04830	vicR	response regulator transcription factor	47.9621	49.8987	50.1938	50.0419	51.3044	39.5148	46.869	55.2001	42.9417	51.6818	49.5241	45.8961	49.9412	5.28545	6.31184	2.22485
CAETHG_RS04835	ABC.CD.P_4	ABC transporter permease	35.7306	35.2846	43.6473	42.0039	39.926	33.372	40.5704	38.0072	38.0731	36.6822	39.1666	37.9561	37.5875	3.83048	0.784706	0.826101
CAETHG_RS04840	ABC.CD.A_2	ABC transporter ATP-binding protein	51.3077	57.2001	66.6571	47.7753	54.7074	49.9265	62.1583	63.9764	52.7496	71.8859	55.735	55.5974	62.8706	6.37404	9.61598	4.16004
CAETHG_RS04845		hypothetical protein	16.411	13.893	16.0787	15.5885	17.3007	14.6501	17.5879	16.1365	15.9503	19.3033	15.4928	16.5129	17.13	1.40086	1.88438	0.826845
CAETHG_RS04850		hypothetical protein	38.1942	35.0782	39.1609	39.6446	36.1353	36.1437	41.3653	25.8995	27.611	29.9026	38.0195	37.8814	27.8043	2.61647	2.00857	5.85827
CAETHG_RS04855	RS04855	hypothetical protein	35.1406	32.9734	32.2197	31.4485	36.4739	38.3978	47.4247	31.528	37.9016	40.1139	32.9456	40.7655	36.5145	6.67018	4.45782	3.91491
CAETHG_RS04860		hypothetical protein	23.6968	23.7259	20.4856	24.2486	31.4626	33.4311	38.4471	24.5949	29.4845	29.5926	23.0392	34.4469	27.8907	5.88628	2.85472	5.72506
CAETHG_RS04865		DEAD/DEAH box helicase family protein	21.4963	20.9602	15.377	19.2365	27.2094	28.8276	36.983	25.4482	24.4134	28.2716	19.2675	31.0067	26.0444	7.27521	1.99698	5.89292
CAETHG_RS04870		hypothetical protein	37.2215	38.2033	45.4327	39.8944	37.1952	33.9008	37.8402	51.4085	46.0821	40.8876	40.188	36.312	46.1261	2.48692	5.26057	4.94299
CAETHG_RS04875		hypothetical protein	12.0913	10.8266	13.4144	12.8636	12.6987	13.5695	15.8381	12.5936	12.9271	10.9715	12.299	14.0354	12.164	1.44723	1.04618	1.04368
CAETHG_RS04885		response regulator transcription factor	1.5289	1.64278	1.45388	1.16182	3.34522	1.60857	1.66889	0.306233	1.40912	1.79835	1.44685	2.20756	1.17124	0.959757	0.773982	0.536752
CAETHG_RS04890		alpha/beta hydrolase	6.65271	6.87333	7.29958	9.04147	14.78	14.8064	15.0823	11.6851	9.33879	12.1248	7.46677	14.8896	11.0496	2.92726	1.49779	3.71215
CAETHG_RS04895		helix-turn-helix domain-containing protein	3.18461	4.19951	3.57896	1.65	3.4206	4.41665	4.17144	3.82719	3.04185	4.81611	3.15327	4.0029	3.89505	1.25043	0.889075	0.462554
CAETHG_RS04900		flavodoxin family protein	18.5975	20.1932	37.4179	23.43	23.9008	25.3337	32.0533	57.8751	51.53	50.132	24.9097	27.0959	53.179	3.99868	4.12653	15.7283
CAETHG_RS04905		DUF1097 domain-containing protein	6.42845	6.9073	8.49034	6.10628	6.09501	9.39368	14.9697	27.0395	14.2196	16.5631	6.98309	10.1528	19.2741	4.18432	6.8264	6.38113
CAETHG_RS04910	phy	hypothetical protein	9.61326	12.5967	23.6343	13.0959	12.6203	13.3212	22.1131	43.676	37.0829	35.6955	14.7351	16.0182	38.8181	4.5597	4.26386	13.5492
CAETHG_RS04920		FAD-dependent oxidoreductase	4.59673	3.72765	8.98981	4.94305	6.03457	8.48629	10.9062	23.9732	17.458	15.5648	5.56431	8.47569	18.9987	2.65997	4.41083	7.06742
CAETHG_RS04925		putative DNA modification/repair radical SAM protein	125.682	177.681	115.176	168.003	153.378	136.886	117.539	116.978	126.004	115.004	146.635	135.934	119.329	21.7167	5.86506	13.7593
CAETHG_RS04930		TIGR03915 family putative DNA repair protein	14.095	13.5222	9.57387	22.0912	15.53	13.5054	14.1767	18.149	17.2591	10.4042	14.8206	14.404	15.2708	3.93472	4.23798	0.43348
CAETHG_RS04935		hypothetical protein	6.85173	9.20263	4.88666	5.85751	7.87056	4.50549	4.48746	2.05857	0.947243	6.04446	6.69963	5.62117	3.01676	1.59496	2.6803	1.89339
CAETHG_RS04940	hemE3	methylcobamide--CoM methyltransferase	22.312	23.974	16.7065	17.2221	13.1464	10.9056	18.6402	13.5126	11.6584	15.5872	20.0537	14.2307	13.5861	3.57709	1.96544	3.56258
CAETHG_RS04950		hypothetical protein	4.93324	6.62589	8.79599	11.2464	5.6668	5.83911	8.88516	6.66975	6.13813	8.70403	7.90039	6.79703	7.17064	2.67103	1.3543	0.561177
CAETHG_RS04955		tail fiber protein	6.33173	10.6488	9.42427	13.1794	7.22806	8.39952	7.57258	5.29345	8.82965	7.77145	9.89604	7.73339	7.29819	2.76702	1.81498	1.39136
CAETHG_RS04960		GNAT family N-acetyltransferase	2.97183	0	1.05976	0.846869	0.975353	0.781675	0.486592	0	0.410852	0.374528	1.21961	0.747873	0.261793	0.206968	0.227446	0.478929
CAETHG_RS04965		hypothetical protein	0.547327	1.17619	1.04095	1.24775	0.47902	1.9195	0.477954	0.438511	0.605338	1.8394	1.00305	0.958824	0.961082	0.694491	0.765203	0.0249105
CAETHG_RS04980		TIGR03915 family putative DNA repair protein	26.4281	32.1829	20.5838	34.7147	27.0949	24.6276	22.7487	32.0632	25.332	30.7052	28.4774	24.8237	29.3668	5.256	3.55961	2.40762
CAETHG_RS04985	mcp9	methyl-accepting chemotaxis sensory transducer	27.8062	33.1295	31.4785	18.5428	12.168	15.9212	16.3531	20.0047	18.6194	17.5454	27.7392	14.8141	18.7232	2.64723	1.23295	6.6286
CAETHG_RS04990		LysR family transcriptional regulator	14.3532	13.7087	14.4072	16.0577	13.6087	12.5843	16.3637	11.4996	18.8142	21.1705	14.6317	14.1856	17.1614	1.85021	5.04287	1.6049
CAETHG_RS04995		hypothetical protein	2.02182	3.25863	2.88393	4.60919	1.32712	3.19077	0	1.21489	5.59028	0	3.19339	1.50596	2.26839	2.02986	2.94027	0.845019
CAETHG_RS05000	mcp10	methyl-accepting chemotaxis protein	1.57641	0.996374	1.76361	1.26839	2.31298	1.75612	1.33611	2.89747	1.33326	1.12189	1.4012	1.80174	1.78421	0.480832	0.969888	0.226363
CAETHG_RS05005	K07085	aspartate:alanine antiporter	2.2939	1.01491	1.15483	2.30712	1.06286	1.70361	0.883744	1.78379	1.79085	1.22439	1.69269	1.21674	1.59967	0.648922	0.325028	0.252265
CAETHG_RS05010		hypothetical protein	1.99457	2.14315	2.687	1.32623	2.18206	1.39901	1.74176	2.39704	2.38981	1.17305	2.03774	1.77428	1.98663	0.391036	0.704592	0.139713
CAETHG_RS05015	ACO2	aconitate hydratase	2.86372	2.2565	2.72322	2.82901	2.38101	1.50648	1.50045	2.17966	1.6892	2.5985	2.66811	1.79598	2.15579	0.66176	0.455122	0.438284
CAETHG_RS05020	citF2	citrate lyase subunit alpha	5.63868	6.57433	4.56342	4.64954	5.35495	5.3014	5.34304	6.92062	9.6862	7.86217	5.35649	5.33313	8.15633	0.342566	1.40606	1.62327
CAETHG_RS05025	citE2	citrate (pro-3S)-lyase subunit beta	7.78502	10.5662	6.8186	6.77214	5.64797	3.87981	5.0987	6.40139	5.89116	7.02271	7.98549	4.8755	6.43842	1.2022	0.566684	1.555
CAETHG_RS05030	citD2	citrate lyase acyl carrier protein	9.96615	16.732	8.88484	9.94002	7.35948	5.89809	4.89541	5.98855	7.57794	7.53595	11.3808	6.05099	7.03415	2.19198	0.905755	2.83626
CAETHG_RS05035	ME2_2	malate dehydrogenase	5.75119	5.83628	4.10176	5.82716	2.93617	4.37009	6.69631	4.79976	3.88713	5.47626	5.3791	4.66752	4.72105	1.65435	0.797482	0.39628
CAETHG_RS05040		GntR family transcriptional regulator	102.105	94.6696	99.7053	90.4177	117.468	127.352	112.533	87.4127	94.713	97.4084	96.7244	119.117	93.178	15.6166	5.17161	14.0645
CAETHG_RS05045		MFS transporter	0.4654	0.250034	0.442565	1.85672	1.22195	0.489653	0.914425	0.279654	0.257364	1.17305	0.75368	0.875343	0.570023	0.575253	0.522356	0.153706
CAETHG_RS05050		8-oxoguanine deaminase	1.34936	3.18971	3.4645	2.46092	1.77143	1.13574	1.06049	1.45946	1.34314	1.9046	2.61612	1.32255	1.56907	0.652426	0.296345	0.68683
CAETHG_RS05055	K07079_2	aldo/keto reductase	434.779	433.641	465.105	420.067	353.211	328.064	333.674	381.129	378.762	391.718	438.398	338.317	383.87	42.2725	6.89942	50.1078
CAETHG_RS05060		N-acetyltransferase	61.3493	54.3663	57.1363	38.9299	55.215	53.5668	41.4227	44.465	55.2607	53.2444	52.9455	50.0681	50.99	8.29699	5.74005	1.46927
CAETHG_RS05065	mcp11	methyl-accepting chemotaxis protein	71.7334	77.7721	69.3421	60.4946	69.531	63.6685	67.2569	73.1145	83.6313	78.4124	69.8356	66.8188	78.3861	3.97782	5.25846	6.00019
CAETHG_RS05070		ribulose-1,5-bisphosphate synthetase	7.3025	6.97462	6.17262	12.0233	2.13038	3.41469	4.25127	4.87555	5.38433	3.27219	8.11826	3.26545	4.51069	4.46496	1.10233	2.52042
CAETHG_RS05075		YoaP domain-containing protein	33.7692	31.2889	32.345	29.5665	25.0573	24.4584	27.8863	16.7626	16.2384	19.9837	31.7424	25.8007	17.6616	2.40419	2.02804	7.06893
CAETHG_RS05080	RS05080	chemotaxis protein	596.248	613.014	738.272	724.393	951.067	962.684	833.892	957.544	941.082	977.302	667.982	915.881	958.643	112.029	18.135	156.932
CAETHG_RS05085	serA	phosphoglycerate dehydrogenase	353.507	377.965	378.672	338.079	273.871	241.17	281.36	262.904	257.202	288.962	362.056	265.467	269.689	40.2822	16.9326	54.5876
CAETHG_RS05090	E2.7.6.5X2	GTP pyrophosphokinase family protein	1.06626	1.43211	0.76046	2.12693	2.44963	1.12183	1.74584	3.20353	1.4741	1.61252	1.34644	1.77243	2.09672	0.570625	0.961026	0.376284
CAETHG_RS05095		response regulator transcription factor	2.74069	1.7669	2.60622	3.12401	3.23817	3.17186	5.02595	1.31748	2.42494	3.59214	2.55945	3.812	2.44485	0.925153	1.13746	0.758405
CAETHG_RS05100	ciaH	HAMP domain-containing histidine kinase	3.60969	2.58571	2.86048	4.45742	2.96174	3.32307	3.54618	4.69955	3.3269	5.91389	3.37833	3.277	4.64678	0.637447	1.2943	0.763276
CAETHG_RS05105		hypothetical protein	16.6664	9.8493	12.2827	13.7731	16.4097	16.2198	15.2816	16.5242	18.8936	15.5429	13.1429	15.9703	16.9869	1.20424	1.72263	1.99185
CAETHG_RS05110		EAL domain-containing protein	39.5724	40.1367	54.0837	45.6127	32.6147	34.9133	34.8666	45.638	45.2387	46.2485	44.8514	34.1315	45.7084	5.83997	0.508601	6.45076
CAETHG_RS05115		heme-binding protein	8.80936	14.1983	24.0843	13.807	5.78245	13.9027	7.93318	18.5271	22.5308	18.8735	15.2247	9.20609	19.9772	4.13423	2.21833	5.39792
CAETHG_RS05120	pleD	GGDEF domain-containing protein	93.8212	89.6573	95.7979	99.0557	94.0459	102.993	85.0395	101.502	90.4851	104.645	94.583	94.0261	98.8773	7.74885	7.4359	2.65474
CAETHG_RS05125	polC	DNA polymerase III subunit alpha	65.5781	67.3556	74.2503	64.2791	94.4653	84.0743	101.943	107.585	107.711	112.852	67.8658	93.4941	109.383	16.3421	3.00527	20.948
CAETHG_RS05130	RS05130	Type 1 glutamine amidotransferase-like domain-containing protein	96.2652	87.2459	66.3348	93.8262	76.9249	81.0254	66.1544	43.5932	62.9552	56.8265	85.918	74.7016	54.4583	11.4353	9.89589	15.9442
CAETHG_RS05135		hypothetical protein	311.264	266.087	176.851	407.236	241.578	220.383	173.088	82.3426	92.0178	82.8955	290.36	211.683	85.752	101.882	5.43343	103.209
CAETHG_RS05140	RS05140	hypothetical protein	137.664	102.075	128.057	127.282	210.481	207.262	154.999	141.006	149.306	141.482	123.769	190.914	143.932	40.73	4.66045	34.4536
CAETHG_RS05145		hypothetical protein	0	0	0	0	1.34924	1.08132	0	0	1.13669	0	0	0.810185	0.378897	0.710115	0.656269	0.405375
CAETHG_RS05150	yiaY	iron-containing alcohol dehydrogenase	11.0682	11.8926	10.5251	11.8952	7.05755	8.98325	9.94144	10.0711	8.39403	6.21716	11.3453	8.66075	8.22744	2.01336	1.93238	1.68896
CAETHG_RS05155		FAD-dependent oxidoreductase	11.3397	12.4865	14.6154	13.9939	8.12004	12.325	12.644	9.91115	8.81022	12.6611	13.1089	11.0297	10.4608	2.53903	1.98341	1.39397
CAETHG_RS05160		MFS transporter	7.07895	6.93014	7.62917	6.45521	3.09774	6.78582	5.15142	5.67156	4.00162	4.91663	7.02337	5.01166	4.86327	1.67264	0.836249	1.20658
CAETHG_RS05165		helix-turn-helix domain-containing protein	22.7997	19.8015	35.6108	23.1607	8.2195	10.4403	10.677	21.0116	23.7791	20.2475	25.3432	9.77895	21.6794	6.78183	1.85809	8.13725
CAETHG_RS05170		flavodoxin family protein	157.233	144.137	150.63	127.588	213.704	202.939	192.557	244.452	238.867	218.337	144.897	203.067	233.885	38.7142	13.7516	45.1894
CAETHG_RS05175		hypothetical protein	7.62873	8.53852	10.8816	10.8696	9.59767	8.02627	11.2418	8.78604	8.08574	9.61417	9.47962	9.62191	8.82865	1.45352	0.765104	0.422939
CAETHG_RS05180		hypothetical protein	0.893703	0	0.849854	1.0187	3.51975	0.940276	0	2.14807	4.94214	0	0.690564	1.48668	2.3634	1.50625	2.47809	0.836742
CAETHG_RS05185	cpo	alpha/beta hydrolase	10.0121	10.0244	9.95364	7.00307	10.4554	9.57624	8.04761	10.9385	9.31164	10.7825	9.24831	9.35974	10.3442	1.54211	0.89764	0.603139
CAETHG_RS05190		hypothetical protein	4.89409	3.15519	1.86158	2.23143	1.28499	2.05965	2.56426	2.35265	3.24769	3.9474	3.03557	1.96963	3.18258	0.542164	0.79937	0.661951
CAETHG_RS05195		transglutaminase family protein	11.2395	14.6879	11.8435	10.3877	7.577	14.0625	10.3455	9.85678	10.751	13.7819	12.0397	10.6616	11.4632	2.66062	2.0572	0.692075
CAETHG_RS05200		cell wall-binding repeat-containing protein	48.8136	52.7031	57.0702	50.5336	53.8663	53.0941	49.731	47.0439	50.3361	46.8367	52.2801	52.2305	48.0722	1.9857	1.96326	2.41522
CAETHG_RS05205		hypothetical protein	14.605	15.6929	12.3452	17.5725	13.8474	17.0734	18.0679	15.6018	29.6138	22.0873	15.0539	16.3296	22.4343	1.90567	7.01246	3.94471
CAETHG_RS05210		DUF4829 domain-containing protein	66.4706	62.3866	63.2093	71.6594	90.4165	93.1056	82.3477	59.6717	61.1156	71.457	65.9315	88.6233	64.0814	9.63535	6.42811	13.6665
CAETHG_RS05215		amidase domain-containing protein	0	0	0	0.798751	0.919935	0	0	0	0.775017	0	0.199688	0.306645	0.258339	0.498603	0.447456	0.0535619
CAETHG_RS05220		hypothetical protein	0.833318	0	0.792431	2.8496	1.09398	0	1.09154	0	0	1.68031	1.11884	0.728507	0.560105	1.17903	0.97013	0.286618
CAETHG_RS05230		hypothetical protein	8.32485	7.61977	9.08919	7.02901	10.9288	9.73186	8.07742	5.92867	6.82015	7.46059	8.01571	9.57937	6.73647	1.72997	0.769383	1.42382
CAETHG_RS05235	RS05235	DUF4868 domain-containing protein	2.01521	1.29919	3.06614	0.459413	2.11645	2.96832	0	0.484368	4.45761	1.21905	1.70999	1.69492	2.05368	1.39246	2.11403	0.202917
CAETHG_RS05240	RS05240	hypothetical protein	35.559	36.7568	36.8105	35.9147	47.8635	51.1455	35.9652	36.7837	44.8039	40.8427	36.2602	44.9914	40.8101	7.94535	4.01018	4.36689
CAETHG_RS05245	doc	type II toxin-antitoxin system death-on-curing family toxin	17.8371	13.6899	24.716	26.141	28.0998	22.52	20.6942	28.1734	31.5643	18.4973	20.596	23.7714	26.0784	3.3656	6.78074	2.75262
CAETHG_RS05250		DUF4829 domain-containing protein	16.9204	21.4129	28.9624	26.5731	24.1876	30.4615	26.1039	28.0166	21.6249	28.053	23.4672	26.9176	25.8982	2.63081	3.70084	1.77268
CAETHG_RS05265		protease inhibitor I42 family protein	0.971111	0.521724	0.923463	1.93713	1.59359	0.510859	2.22606	0.875296	1.61106	0.73431	1.08836	1.4435	1.07355	0.75	0.470799	0.209447
CAETHG_RS05270		DNA adenine methylase	4.18544	3.59777	2.38805	2.86249	6.59356	6.16498	2.19296	3.01799	3.70325	3.37583	3.25844	4.98383	3.36569	2.24725	0.342742	0.966686
CAETHG_RS05275		hypothetical protein	992.616	863.503	872.032	959.12	1107.25	1224.33	597.99	800.848	759.016	618.708	921.818	976.522	726.191	272.037	95.404	131.611
CAETHG_RS05280		hypothetical protein	71.3876	68.0497	73.1678	70.2901	99.9166	116.315	90.5981	108.158	117.663	105.86	70.7238	102.276	110.56	19.2039	6.25747	21.0204
CAETHG_RS05285		hypothetical protein	107.67	107.276	148.927	155.085	233.868	212.144	226.937	249.381	230.586	200.331	129.739	224.316	226.766	35.782	24.747	55.3247
CAETHG_RS05290		hypothetical protein	39.7513	30.6653	28.593	37.1782	52.8545	50.4019	44.0587	49.6097	72.147	43.6743	34.047	49.105	55.1437	7.0212	15.0214	10.8649
CAETHG_RS05295		tyrosine-type recombinase/integrase	0	0	0	0	0	0	0	0	0	0	0	0	0	0	0	0
CAETHG_RS05305	znuC	metal ABC transporter ATP-binding protein	16.6664	18.2063	18.2259	18.6807	83.1423	60.4953	92.7812	25.3704	21.1978	27.4451	17.9448	78.8063	24.6711	32.9682	3.18186	33.3666
CAETHG_RS05310	znuB	metal ABC transporter permease	4.1886	4.5006	4.42565	5.57016	25.661	21.7896	23.4702	6.15239	9.77983	7.0383	4.67126	23.6403	7.65684	9.17304	1.89117	10.1997
CAETHG_RS05315	cobA	cob(I)yrinic acid a,c-diamide adenosyltransferase	790.538	766.985	725.84	721.291	767.183	806.084	693.625	601.915	558.3	539.303	751.163	755.631	566.506	49.693	32.1026	107.925
CAETHG_RS05320	pduX	GHMP kinase	152.439	148.04	140.859	146.479	178.326	188.058	186.684	138.111	154.765	116.3	146.954	184.356	136.392	19.421	19.2899	25.2027
CAETHG_RS05325	cobK-cbiJ	cobalt-precorrin-6A reductase	282.614	299.316	268.747	280.346	325.067	320.888	374.555	262.384	255.69	242.685	282.756	340.17	253.586	38.585	10.0162	44.0532
CAETHG_RS05330	cbiK	sirohydrochlorin cobaltochelatase	258.771	271.782	246.714	284.739	310.57	305.993	386.541	238.764	248.749	250.947	265.502	334.368	246.153	44.5003	6.49339	46.366
CAETHG_RS05335	cobJ	precorrin-3B C(17)-methyltransferase	278.646	305.176	263.028	295.743	338.261	313.088	357.954	264.761	241.677	265.713	285.648	336.435	257.383	27.406	13.6108	40.0567
CAETHG_RS05340	cbiG	cobalt-precorrin 5A hydrolase	761.997	828.92	726.512	737.113	776.111	815.103	769.142	470.446	459.706	472.431	763.636	786.785	467.528	32.0291	6.84605	178.017
CAETHG_RS05345	cobM	precorrin-4 C(11)-methyltransferase	461.42	490.162	476.138	552.551	713.273	663.319	834.563	536.785	509.799	585.469	495.068	737.052	544.018	116.963	38.3501	127.942
CAETHG_RS05350	cobI-cbiL	cobalt-factor II C(20)-methyltransferase	429.159	465.902	411.272	411.609	577.985	538.905	667.661	426.29	395.384	438.842	429.485	594.85	420.172	106.299	22.3656	98.2723
CAETHG_RS05355	cbiT	precorrin-6Y C5,15-methyltransferase (decarboxylating) subunit CbiT	347.154	372.663	305.61	301.615	349.089	313.41	448.746	293.689	284.353	300.332	331.761	370.415	292.791	66.8083	8.02697	38.8119
CAETHG_RS05360	cbiE	precorrin-6y C5,15-methyltransferase (decarboxylating) subunit CbiE	303.538	314.891	283.521	322.106	359.972	328.175	466.216	294.994	277.441	297.277	306.014	384.787	289.904	66.8286	10.8536	50.7734
CAETHG_RS05365	cbiD	cobalamin biosynthesis protein CbiD	426.705	467.116	385.951	404.606	436.839	395.385	581.082	336.464	340.252	354.43	421.095	471.102	343.715	86.2533	9.47041	64.1816
CAETHG_RS05370	cobH-cbiC	precorrin-8X methylmutase	408.422	429.242	370.536	327.002	374.267	387.394	500.644	271.373	287.632	323.473	383.801	420.768	294.159	73.599	26.6562	65.1051
CAETHG_RS05375	cobU	nicotinate-nucleotide--dimethylbenzimidazole phosphoribosyltransferase	682.787	746.197	630.502	688.217	711.676	669.573	861.966	489.858	497.358	560.41	686.926	747.739	515.876	87.779	38.7503	120.22
CAETHG_RS05380	cobB-cbiA	cobyrinate a,c-diamide synthase	703.126	751.48	638.187	813.944	801.357	716.877	986.534	543.572	532.738	591.259	726.684	834.923	555.856	113.104	31.1346	140.698
CAETHG_RS05385	hemB	porphobilinogen synthase	507.745	560.652	457.031	497.438	499.924	466.331	633.767	379.663	344.994	404.594	505.716	533.34	376.417	74.5189	29.9319	83.7719
CAETHG_RS05390	cobA-hemD	uroporphyrinogen-III C-methyltransferase	436.85	456.601	405.543	446.855	493.372	472.538	657.472	366.433	346.889	426.393	436.462	541.127	379.905	95.1957	41.4285	81.7988
CAETHG_RS05395	hemC	hydroxymethylbilane synthase	481.669	527.567	487.255	529.229	576.695	583.688	713.367	407.469	428.896	509.551	506.43	624.583	448.638	78.8828	53.8287	89.6816
CAETHG_RS05400	MET8	NAD(P)-dependent oxidoreductase	272.054	290.22	268.258	297.063	354.953	336.725	398.754	244.457	247.192	261.346	281.899	363.478	250.998	42.1937	9.06506	58.1113
CAETHG_RS05405	cobD	aminotransferase class I/II-fold pyridoxal phosphate-dependent enzyme	441.364	438.464	388.898	440.632	497.291	511.963	547.817	319.043	350.916	354.815	427.339	519.024	341.591	44.5727	19.6245	88.7329
CAETHG_RS05410	cbiB	cobalamin biosynthesis protein	417.115	441.518	378.947	402.068	422.082	405.8	513.348	306.687	306.907	336.47	409.912	447.077	316.688	52.4076	17.1319	67.1729
CAETHG_RS05415	cobQ	cobyric acid synthase	561.205	615.186	570.522	533.705	604.117	594.554	748.518	446.993	437.109	480.54	570.155	649.063	454.881	91.0373	22.7643	97.657
CAETHG_RS05420	cbiO2	ABC transporter ATP-binding protein	121.293	129.506	152.658	132.157	112.399	127.345	119.826	162.916	167.404	139.244	133.903	119.857	156.521	8.66334	15.1298	18.4983
CAETHG_RS05425	cbiQ2	ABC transporter permease	34.1567	35.4695	53.4081	33.7079	35.2106	41.0016	36.0331	47.3853	59.8347	43.913	39.1856	37.4151	50.3777	3.15914	8.37204	7.02883
CAETHG_RS05430	NUDT5	NUDIX hydrolase	105.809	101.018	93.5675	85.27	80.5119	86.1509	97.9884	86.6622	80.8728	89.3505	96.416	88.2171	85.6285	7.43036	4.33236	5.63163
CAETHG_RS05435		PLP-dependent aminotransferase family protein	68.3045	65.7102	63.3748	63.5958	60.5062	63.8044	68.3989	50.9399	55.0695	59.2111	65.2463	64.2365	55.0735	3.25242	4.13558	5.60457
CAETHG_RS05440	yhgE	YhgE/Pip domain-containing protein	52.7706	51.647	46.1962	67.9504	73.6561	97.6335	74.9486	42.9643	40.9587	35.8716	54.6411	82.0794	39.9315	13.0825	3.65626	21.3919
CAETHG_RS05445	yhgE2	YhgE/Pip domain-containing protein	50.3602	46.5653	45.2016	53.0105	54.4193	63.9779	53.1763	32.5253	36.4688	27.9772	48.7844	57.1912	32.3238	5.259	4.24939	12.6492
CAETHG_RS05450		dual specificity protein phosphatase family protein	15.7749	19.0687	14.1486	14.7119	23.2979	19.2374	19.7239	19.8197	17.0504	12.4705	15.926	20.7531	16.4468	3.52158	3.71159	2.64938
CAETHG_RS05455	metQ	MetQ/NlpA family ABC transporter substrate-binding protein	432.334	491.864	357.404	510.245	563.726	561.417	472.853	618.832	536.9	427.94	447.962	532.665	527.891	43.764	95.7641	47.5853
CAETHG_RS05460	ddl	D-alanine--D-alanine ligase	46.3011	38.5953	43.8319	45.9134	75.5028	70.1218	70.1675	82.3426	87.7204	86.8728	43.6604	71.9307	85.6453	13.2516	2.89141	21.4088
CAETHG_RS05465	alr	alanine racemase	43.1183	44.2862	48.0878	52.9435	76.3759	70.2161	69.9766	92.2068	91.8704	87.4238	47.1089	72.1896	90.5003	10.0685	2.66962	21.7835
CAETHG_RS05470		DMT family transporter	33.9683	28.4502	45.2223	36.535	38.1903	31.7064	41.2998	27.4243	35.2567	26.8708	36.0439	37.0655	29.8506	4.00522	4.69	3.90419
CAETHG_RS05475	csoR2	metal-sensing transcriptional repressor	17.6187	19.6592	16.7543	13.9035	9.78568	16.398	18.6402	14.6588	10.4925	12.2977	16.9839	14.9413	12.483	3.79438	2.0893	2.25366
CAETHG_RS05480	K07041	MBL fold metallo-hydrolase	13.5873	13.4764	14.8375	15.2324	10.0948	13.0386	14.0817	11.5738	13.1284	10.6128	14.2834	12.405	11.7717	2.20191	1.26939	1.30627
CAETHG_RS05485		amidase domain-containing protein	0.364885	0.392065	0	0.415918	0.47902	0	0.477954	0	0.403559	1.8394	0.293217	0.318991	0.747652	0.230709	0.966771	0.255253
CAETHG_RS05490	K07150	DUF554 domain-containing protein	21.5829	27.0557	23.456	31.0448	41.4891	42.9824	31.3	41.686	41.7734	45.3335	25.7849	38.5905	42.9309	6.41728	2.08111	8.91452
CAETHG_RS05495	RS05495	nitroreductase family protein	469.433	430.509	453.769	427.261	337.38	319.64	306.181	374.422	356.719	352.197	445.243	321.067	361.113	54.6127	11.7457	63.3789
CAETHG_RS05500	ldh	lactate dehydrogenase	380.177	355.204	355.067	396.376	308.963	288.285	268.506	288.275	306.594	285.001	371.706	288.585	293.29	56.37	11.6373	46.6912
CAETHG_RS05505		DUF3892 domain-containing protein	6.49111	4.35914	2.31473	4.62435	7.45632	2.56101	1.06282	4.87555	2.69216	0.818048	4.44733	3.69338	2.79525	2.76959	2.03071	0.827088
CAETHG_RS05510		hypothetical protein	64.3573	64.4184	36.999	43.5129	38.2284	63.8492	38.1434	27.0554	28.1466	34.2931	52.3219	46.7403	29.8317	12.205	3.90199	11.7108
CAETHG_RS05515		DUF975 family protein	2.72054	3.24799	0.574901	1.03368	0	1.90821	1.58381	1.08983	1.33728	3.65715	1.89428	1.164	2.02809	0.836205	1.41623	0.465088
CAETHG_RS05520	mdtG2	multidrug efflux MFS transporter	51.6657	54.7002	64.1149	62.5185	48.5328	40.9678	55.1725	62.0908	64.6825	72.559	58.2498	48.2244	66.4441	9.20634	5.45192	9.12517
CAETHG_RS05525		phosphatase PAP2 family protein	11.8714	12.0471	14.4248	17.2906	19.481	22.8985	14.6862	19.0225	20.7887	20.6131	13.9085	19.0219	20.1414	3.47778	0.972995	3.32289
CAETHG_RS05530		helix-turn-helix transcriptional regulator	25.9099	22.2719	27.5953	18.9015	20.4086	25.6245	25.7934	23.6649	28.083	17.7633	23.6696	23.9422	23.1704	3.54962	5.17756	0.39142
CAETHG_RS05535		pyridoxamine 5'-phosphate oxidase family protein	31.0546	30.9844	40.0776	35.9036	36.1091	31.2726	40.0965	27.1908	35.3274	29.9676	34.505	35.8261	30.8286	3.60811	4.13604	2.5896
CAETHG_RS05540		CPBP family intramembrane metalloprotease	18.6668	15.2675	18.2808	19.6897	17.9221	8.79385	15.3276	14.0627	15.0988	14.6066	17.9762	14.0145	14.5894	4.7751	0.518258	2.14072
CAETHG_RS05545		hypothetical protein	18.6865	10.7085	6.51555	11.36	9.81264	12.4515	8.97491	10.48	15.8448	9.41994	11.8177	10.413	11.9149	1.55529	3.4444	0.84044
CAETHG_RS05555		hypothetical protein	3.73731	2.67713	15.4004	9.23001	8.1772	8.51947	7.34311	56.1427	60.6235	38.9358	7.76121	8.01326	51.9007	0.783708	11.4493	25.4115
CAETHG_RS05560		DnaD domain protein	0.61055	0	0.580593	0	0	0	0.799745	0	0	0	0.297786	0.266582	0	0.399872	0	0.163664
CAETHG_RS05565		TfoX/Sxy family protein	3.98454	3.66972	5.95421	2.59533	5.23089	4.79107	3.72804	2.73631	3.77731	4.01724	4.05095	4.58333	3.51029	1.17731	0.680937	0.536528
CAETHG_RS05570		hypothetical protein	5.45342	6.31037	4.78693	8.60695	3.85497	6.62031	4.94536	2.52069	4.1756	4.22936	6.28942	5.14021	3.64188	2.07318	0.971353	1.3276
CAETHG_RS05575	yiaC	N-acetyltransferase	6.03719	9.26698	5.74097	4.42385	3.9628	4.9907	3.95398	5.1824	9.06173	10.4344	6.36725	4.30249	8.22618	0.490416	2.72387	1.96274
CAETHG_RS05580		methyltransferase domain-containing protein	9.11786	10.3127	7.52964	8.20507	6.61494	8.58322	9.1146	9.2275	11.4111	7.4993	8.79131	8.10425	9.37931	1.07639	1.96033	0.638171
CAETHG_RS05585		sigma-70 family RNA polymerase sigma factor	43.3325	35.2187	34.867	36.7282	37.1952	40.3302	32.0186	30.0439	28.8781	35.8467	37.5366	36.5147	31.5896	3.42882	3.73258	3.17983
CAETHG_RS05595		DUF1659 domain-containing protein	16.4441	22.0863	21.1104	25.3044	28.0642	31.1419	24.7708	11.8573	16.3684	26.5266	21.2363	27.9923	18.2507	2.92815	7.51359	4.9909
CAETHG_RS05600		DUF3267 domain-containing protein	0	0	0	0	0	0	0	0	0	0.621716	0	0	0.207239	0	0.358948	0.119649
CAETHG_RS05605		EamA family transporter	34.3272	33.792	37.5296	28.116	32.9214	25.9516	26.9247	31.8666	37.7381	27.5628	33.4412	28.5993	32.3892	3.0914	5.10778	2.54672
CAETHG_RS05610		Abi family protein	4.11104	1.10432	3.25777	3.51451	2.69848	4.68571	2.24373	2.88199	2.65228	2.41779	2.99691	3.2093	2.65069	1.07128	0.232107	0.281968
CAETHG_RS05620	queG2	epoxyqueuosine reductase	21.5112	23.884	31.536	31.0584	31.2992	25.084	32.1688	32.5301	26.5668	31.2665	26.9974	29.5173	30.1212	3.24759	3.1423	1.65693
CAETHG_RS05625		DUF3786 domain-containing protein	25.3578	30.9621	37.5405	38.7581	35.1811	33.9554	40.3871	36.7079	30.2764	41.2541	33.1546	36.5079	36.0794	3.00675	5.51577	1.82493
CAETHG_RS05630		MarR family transcriptional regulator	67.731	63.0003	70.1756	69.1378	72.328	65.4108	68.8567	70.4637	55.3438	68.7965	67.5112	68.8652	64.868	2.82722	8.2902	2.03295
CAETHG_RS05635	serA2	hydroxyacid dehydrogenase	52.8281	59.7174	59.7604	52.6057	53.8836	55.1678	63.7962	51.451	46.0468	53.4597	56.2279	57.6159	50.3192	5.06444	3.83384	3.87473
CAETHG_RS05640		MFS transporter	30.5123	32.5096	34.7451	34.7797	39.7198	38.4418	39.9673	36.8231	37.291	34.8988	33.1367	39.3763	36.3376	2.39352	1.26783	3.12017
CAETHG_RS05645		hypothetical protein	47.1152	46.1579	48.7568	46.5968	53.6663	67.795	58.0848	39.1359	49.0437	56.5832	47.1567	59.8487	48.2543	8.8729	8.75039	7.03234
CAETHG_RS05650	K07729_2	helix-turn-helix transcriptional regulator	116.479	115.953	105.063	140.58	127.053	148.681	124.527	124.543	117.458	118.299	119.519	133.42	120.1	11.416	3.87081	7.86365
CAETHG_RS05655		YjdF family protein	168.06	148.383	160.64	142.065	163.619	148.491	151.309	152.914	151.772	147.548	154.787	154.473	150.745	9.03526	2.82653	2.24871
CAETHG_RS05660		MFS transporter	3.86416	3.80599	2.90903	3.48698	5.28422	4.23492	5.90516	5.99833	6.58865	6.33079	3.51654	5.14144	6.30592	1.07678	0.295948	1.40101
CAETHG_RS05665	hutH2	histidine ammonia-lyase	22.032	24.3164	16.2825	23.7485	47.6294	33.8883	42.6613	13.6705	13.1106	13.0379	21.5948	41.393	13.273	10.4932	0.34614	14.445
CAETHG_RS05670		hypothetical protein	15.6719	14.2768	12.9591	12.427	36.6754	31.9019	30.7924	9.82652	9.42009	9.9612	13.8337	33.1232	9.73594	10.6582	0.281697	12.4889
CAETHG_RS05675		hypothetical protein	7.02519	4.1936	1.48456	1.7795	2.04948	7.39128	4.08983	0	1.72662	0.786983	3.62071	4.5102	0.837867	2.59005	0.864434	1.91579
CAETHG_RS05680	TC.SSS2	sodium:solute symporter family protein	9.48701	9.06105	8.01913	8.26059	20.4116	16.3584	18.6402	4.43383	4.66335	5.97804	8.70694	18.47	5.02507	5.36757	0.833233	6.94792
CAETHG_RS05685	rocR	sigma 54-interacting transcriptional regulator	76.9694	79.0754	49.1163	59.7722	57.9089	55.2893	51.7368	28.6697	32.1094	23.9383	66.2333	54.9783	28.2391	3.48469	4.10253	19.5159
CAETHG_RS05690	lysC	aspartate kinase	12.9752	10.6359	15.137	10.6731	14.5753	17.1697	13.1411	9.16307	13.4628	13.4863	12.3553	14.962	12.0374	2.71633	2.48924	1.60468
CAETHG_RS05695		isoprenylcysteine carboxylmethyltransferase family protein	35.7961	34.5839	36.6142	39.0882	34.3562	42.0923	25.2173	31.8124	54.8939	32.1473	36.5206	33.8886	39.6178	7.37081	13.2305	2.86777
CAETHG_RS05700		DUF4097 domain-containing protein	56.8479	67.0871	64.1374	65.4577	69.3171	64.4735	45.6879	70.4029	88.2356	62.1716	63.3825	59.8262	73.6034	10.5728	13.3235	7.15222
CAETHG_RS05705		hypothetical protein	32.0999	31.1629	33.4703	38.8361	42.5102	33.4764	33.5637	41.2841	43.2877	36.3378	33.8923	36.5168	40.3032	4.39396	3.5773	3.22295
CAETHG_RS05710	padR3	PadR family transcriptional regulator	27.0463	31.3858	36.5214	28.3627	37.6366	34.1469	34.0102	39.6545	34.699	34.358	30.829	35.2646	36.2372	3.83738	2.96439	2.88293
CAETHG_RS05715	clpP	ATP-dependent Clp endopeptidase proteolytic subunit ClpP	289.354	292.898	284.78	284.405	205.084	201.624	183.502	208.644	206.003	217.122	287.859	196.737	210.59	44.8439	5.8094	49.1014
CAETHG_RS05720		helix-turn-helix transcriptional regulator	281.448	305.81	299.214	369.474	280.918	235.672	235.419	263.496	233.75	249.218	313.986	250.67	248.822	63.1356	14.877	37.101
CAETHG_RS05725		HAMP domain-containing histidine kinase	74.1756	72.2331	70.1756	66.2571	53.2507	46.9309	54.7874	55.1257	50.4523	50.5781	70.7103	51.6563	52.052	8.05317	2.66259	10.8884
CAETHG_RS05730		response regulator transcription factor	29.6315	27.823	29.4469	23.7343	19.6253	29.4905	26.2254	25.0236	26.8672	24.761	27.6589	25.1137	25.5506	4.161	1.14777	1.361
CAETHG_RS05735		membrane protein	3.09803	3.96285	2.94602	3.02685	1.54936	4.50118	3.86479	4.60961	3.58955	3.42093	3.25844	3.30511	3.87336	1.276	0.64316	0.342349
CAETHG_RS05740		DUF434 domain-containing protein	4.27883	4.05667	2.39347	4.01658	3.96511	2.1185	2.63752	4.23476	2.50536	3.80643	3.68639	2.90704	3.51552	0.955204	0.900655	0.409636
CAETHG_RS05745	ABC-2.P_6	ABC transporter permease	5.57429	6.92537	7.45423	8.73662	7.77527	6.78114	7.5298	9.00186	7.70638	7.20067	7.17263	7.36207	7.96964	0.806927	0.929007	0.416384
CAETHG_RS05750	ABC-2.A_26	ABC transporter ATP-binding protein	1.97104	2.42042	2.40986	3.20959	1.10896	1.18501	1.84416	1.35358	1.55711	3.69055	2.50273	1.37938	2.20041	0.972831	1.2945	0.581294
CAETHG_RS05755	splB2	spore photoproduct lyase	2.53172	3.10892	0.859823	1.64903	1.66182	2.28313	2.60562	0.65198	1.20003	1.09393	2.03738	2.18352	0.981978	0.474174	0.290669	0.655609
CAETHG_RS05760	RS05760	universal stress protein	193.934	134.918	152.974	150.767	111.459	137.75	80.7742	73.5713	71.661	76.1377	158.148	109.994	73.79	30.9471	2.24637	42.3199
CAETHG_RS05765	thiD	bifunctional hydroxymethylpyrimidine kinase/phosphomethylpyrimidine kinase	16.797	16.812	16.4104	19.6707	19.3324	15.7356	22.0019	20.4628	21.1221	23.4303	17.4225	19.0233	21.6717	2.58787	1.55828	2.14602
CAETHG_RS05770	thiM	hydroxyethylthiazole kinase	8.22207	8.34371	8.03584	10.934	7.19594	6.96849	11.0691	10.4301	10.6091	8.98035	8.88391	8.41116	10.0065	2.2654	0.893182	0.819436
CAETHG_RS05775	thiE	thiamine phosphate synthase	14.8118	14.6159	13.2227	14.4715	11.905	8.90497	15.4421	9.44518	8.69234	16.4572	14.2805	12.084	11.5316	2.92633	4.28229	1.45409
CAETHG_RS05780	E3.1.3.21_2	HAD-IIA family hydrolase	18.1282	18.6802	13.9888	16.2599	13.2648	12.0378	10.3157	15.8931	15.448	15.2807	16.7643	11.8728	15.5406	2.50495	0.316516	2.54549
CAETHG_RS05785		LrgB family protein	24.5594	28.1098	12.1849	18.8657	8.41084	10.9536	9.09147	8.3412	6.20013	8.07424	20.93	9.4853	7.53852	4.81179	1.16674	7.23535
CAETHG_RS05790	cidA	CidA/LrgA family protein	12.3331	18.7734	3.42066	9.95777	8.09543	2.16263	3.36559	1.23514	4.54676	0.518097	11.1212	4.54122	2.1	3.72722	2.14908	4.66616
CAETHG_RS05795		MATE family efflux transporter	40.6156	46.5407	14.1146	35.991	6.73143	5.67869	6.36296	4.37839	3.73093	3.26503	34.3155	6.25769	3.79145	14.8731	0.559143	16.956
CAETHG_RS05800		MarR family transcriptional regulator	57.0115	41.2555	39.0933	44.6497	21.8933	27.747	27.9408	28.4315	23.1628	30.4993	45.5025	25.8604	27.3645	9.80484	3.78286	10.9321
CAETHG_RS05805		LysR family transcriptional regulator	170.158	196.706	154.663	190.003	110.3	126.311	124.19	83.3719	78.0054	91.1203	177.883	120.267	84.1659	35.5835	6.59338	47.2681
CAETHG_RS05810	ABC.PA.S_2	amino acid ABC transporter substrate-binding protein	755.116	793.136	588.143	653.776	579.922	591.388	528.185	681.852	695.706	632.348	697.543	566.498	669.968	51.5774	33.3087	69.0883
CAETHG_RS05815	ABC.PA.P	amino acid ABC transporter permease	189.339	173.269	126.365	168.63	137.964	144.683	121.351	150.652	169.383	138.938	164.401	134.666	152.991	19.6103	15.3569	15.0007
CAETHG_RS05820	mcp12	methyl-accepting chemotaxis protein	4.64381	6.96241	6.05912	8.1246	7.7977	4.43132	4.95113	5.06169	6.92764	3.70199	6.44748	5.72672	5.23044	1.90446	1.61944	0.611963
CAETHG_RS05825	addA	helicase-exonuclease AddAB subunit AddA	85.4215	95.0087	96.6394	93.4351	117.328	110.657	130.562	117.564	113.116	119.402	92.6262	119.516	116.694	15.4427	3.23192	14.7776
CAETHG_RS05830		GGDEF domain-containing protein	126.11	118.519	112.159	118.602	166.697	161.558	162.914	167.84	170.6	170.753	118.848	163.723	169.731	22.665	1.63951	27.8058
CAETHG_RS05835	thrC	threonine synthase	204.104	192.777	225.711	184.706	235.044	220.223	224.77	235.894	246.87	230.423	201.825	226.679	237.729	21.8831	8.37576	18.3892
CAETHG_RS05840	RS05840	aminotransferase class V-fold PLP-dependent enzyme	88.6442	99.7335	120.487	89.6931	121.853	102.894	121.792	126.602	133.384	140.372	99.6394	115.513	133.452	15.6936	6.8853	16.917
CAETHG_RS05845	cbiM2	cobalt transporter CbiM	242.033	261.653	265.376	291.926	181.843	221.134	225.343	210.53	207.677	214.893	265.247	209.44	211.033	45.6586	3.63471	31.7701
CAETHG_RS05850	lipA	lipoyl synthase	323.31	294.665	328.714	351.698	282.485	290.813	344.712	251.29	280.971	254.159	324.597	306.004	262.14	35.8154	16.3709	32.0691
CAETHG_RS05855	lplA	lipoate--protein ligase	31.7723	28.2656	26.1524	32.5165	45.9713	40.9762	48.1065	33.4617	33.0617	40.8163	29.6767	45.018	35.7799	6.9282	4.36624	7.72386
CAETHG_RS05860		hypothetical protein	26.3772	22.597	27.1167	35.3482	33.692	31.877	30.8156	24.8456	22.471	26.2343	27.8598	32.1282	24.5169	2.00065	1.90303	3.81498
CAETHG_RS05865	cspA3	cold-shock protein	8412.81	6397.88	6357.26	5656.29	5027.5	6337.16	3927.05	5581.01	6171.23	3926.87	6706.06	5097.24	5226.37	1024.04	1163.45	893.912
CAETHG_RS05870	sdaA	L-serine ammonia-lyase, iron-sulfur-dependent, subunit alpha	59.7584	58.0619	56.2218	50.4833	31.1577	32.9969	39.138	42.7842	41.0146	39.9522	56.1313	34.4309	41.2503	8.72138	1.43064	11.097
CAETHG_RS05875	sdaA2	L-serine ammonia-lyase, iron-sulfur-dependent, subunit beta	39.758	50.2754	48.6094	30.5207	23.0791	23.3337	32.9474	39.3294	33.2033	38.4482	42.2909	26.4534	36.9937	5.0232	3.31196	8.0621
CAETHG_RS05880	asdA	aspartate 4-decarboxylase	0.453423	0.730797	0.53897	0.387629	1.33932	0.596315	1.03937	0.544914	0.626852	0.800002	0.527705	0.991669	0.657256	0.429375	0.130234	0.239401
CAETHG_RS05885		aminotransferase class V-fold PLP-dependent enzyme	5.79882	5.31895	6.18678	6.93228	4.4562	4.46415	4.63155	5.0992	6.88272	8.69832	6.05921	4.5173	6.89341	1.21019	1.79959	1.20549
CAETHG_RS05890		hypothetical protein	18.414	28.068	24.4333	24.4063	29.7957	27.4835	22.4373	32.4224	31.259	27.2001	23.8304	26.5721	30.2938	3.25766	2.74168	3.24407
CAETHG_RS05895	bsdA	LysR family transcriptional regulator	62.7251	71.0405	85.038	80.4351	77.0596	93.6399	87.7136	110.017	101.716	107.679	74.8097	86.1377	106.47	7.42894	4.28	16.0424
CAETHG_RS05900	K07090_2	sulfite exporter TauE/SafE family protein	55.6979	54.1471	62.213	58.7011	60.9333	63.9489	69.7727	65.8741	62.0902	71.5308	57.6897	64.885	66.4984	4.79799	4.75114	4.68981
CAETHG_RS05905		DUF1634 domain-containing protein	53.061	49.8226	60.0036	80.098	89.74	79.9672	66.9988	74.1084	89.8779	80.0038	60.7463	78.902	81.33	9.33377	7.96798	11.2488
CAETHG_RS05910	yhgE3	YhgE/Pip domain-containing protein	3.17333	3.31755	3.42542	2.93283	3.60297	4.69223	4.38135	5.0505	5.78622	6.22581	3.21228	4.22552	5.68751	0.792243	0.593839	1.24437
CAETHG_RS05915	RS05915	hypothetical protein	415.86	393.72	412.903	367.135	316.458	375.333	291.054	349.718	331.425	350.422	397.405	327.615	343.855	40.4541	10.7702	36.5191
CAETHG_RS05920		DUF2953 domain-containing protein	11.0446	6.92257	8.75223	5.59523	6.84688	7.74675	5.2242	8.48006	11.5366	6.49554	8.07865	6.60594	8.83739	1.15972	2.53944	1.1346
CAETHG_RS05925		hypothetical protein	5.65267	14.3561	11.2393	13.4723	20.9132	17.8417	12.7892	20.3798	24.4389	16.5791	11.1801	17.1814	20.4659	3.82847	3.93059	4.70869
CAETHG_RS05930		lecithin retinol acyltransferase family protein	13.1978	14.6699	16.2288	18.9342	17.0273	20.1101	15.7972	26.2524	26.9283	24.3181	15.7577	17.6449	25.8329	1.92524	1.35472	5.35593
CAETHG_RS05935	moaA	GTP 3',8-cyclase MoaA	430.131	394.271	294.652	337.958	358.655	344.281	354.356	230.355	228.464	229.438	364.253	352.431	229.419	9.41557	0.945666	74.6679
CAETHG_RS05940		spore coat protein	113.635	108.765	114.329	98.1409	141.543	134.247	161.04	137.031	169.002	191.598	108.718	145.61	165.877	26.2916	27.4177	28.9799
CAETHG_RS05945		spore coat associated protein CotJA	2.327	1.25017	2.21283	3.97869	1.52744	3.6724	3.04808	4.19481	3.86046	4.6922	2.44217	2.74931	4.24916	1.09054	0.418523	0.966875
CAETHG_RS05950	cotJB	spore coat protein CotJB	0.725477	2.33855	1.37976	4.13471	4.76202	0.763283	0	3.48745	3.20948	0	2.14463	1.84177	2.23231	2.38232	1.93823	0.204913
CAETHG_RS05955	cotJC	manganese catalase family protein	2.58285	3.46905	4.60523	2.94409	1.69538	3.05713	3.80611	3.88002	4.64198	4.23158	3.40031	2.85287	4.25119	0.874914	0.381361	0.704626
CAETHG_RS05960	hprA2	D-2-hydroxyacid dehydrogenase	24.856	21.4067	25.6211	23.1417	31.6344	25.752	25.5992	37.6242	32.1072	30.4163	23.7564	27.6619	33.3826	3.60591	3.76944	4.84153
CAETHG_RS05965		hypothetical protein	11.0263	18.4296	25.2424	17.6889	12.8669	19.7645	11.2335	25.5208	22.1316	19.3514	18.0968	14.6216	22.3346	4.00264	3.08967	3.86276
CAETHG_RS05970		DUF3100 domain-containing protein	18.4076	19.5315	18.8173	18.3594	14.4993	9.19927	13.8642	20.4628	26.7207	22.7344	18.779	12.5209	23.306	3.75576	3.16789	5.41562
CAETHG_RS05975	RS05975	amidohydrolase	21.7726	21.1304	22.7079	17.4524	15.3057	17.1434	18.9516	26.8411	27.032	23.0842	20.7658	17.1336	25.6524	1.49695	2.22619	4.27479
CAETHG_RS05980	enr2	FAD-dependent oxidoreductase	0.553882	0.69433	0.877843	0.315674	0.242378	0.67987	0.604597	0.554703	0.714686	0.186143	0.610432	0.508949	0.485177	0.21404	0.271044	0.0665242
CAETHG_RS05985	mcp13	methyl-accepting chemotaxis protein	106.087	99.447	110.637	108.234	112.763	109.892	98.7876	113.851	122.521	102.446	106.101	107.148	112.939	6.05094	10.0688	3.68327
CAETHG_RS05990		VanW family protein	38.3822	37.4507	35.4255	28.4699	31.863	36.8192	31.977	34.0865	35.4273	33.7178	34.9321	33.5531	34.4105	3.43449	0.899652	0.696285
CAETHG_RS05995	ycdX	phosphatase	75.4256	78.5798	91.5946	80.456	101.026	87.9352	87.7835	96.1571	89.6201	94.2851	81.514	92.2481	93.3541	8.56092	3.36648	6.54003
CAETHG_RS06000		glycosyltransferase family 2 protein	265.887	263.866	252.324	216.039	191.195	197.499	215.239	170.231	164.686	173.715	249.529	201.311	169.544	12.5637	4.55322	40.2734
CAETHG_RS06005	glf	UDP-galactopyranose mutase	199.802	204.517	177.226	211.74	213.808	201.382	244.122	169.128	174.893	174.511	198.321	219.771	172.844	18.3943	3.2236	23.4919
CAETHG_RS06010		spore coat protein	6.37919	3.04639	7.41424	4.84759	7.44407	6.71163	3.71376	6.81456	5.48747	2.85847	5.42185	5.95648	5.0535	1.70638	2.01344	0.454037
CAETHG_RS06015		hypothetical protein	17.8741	16.3247	5.94898	14.2618	8.21275	20.6861	5.8532	7.51824	9.88427	4.50519	13.6024	11.584	7.30257	6.64412	2.69602	3.21693
CAETHG_RS06020		FAD-dependent oxidoreductase	3.78026	2.03092	2.58375	3.09707	2.79153	2.23721	2.63058	3.12334	2.61308	2.85847	2.873	2.5531	2.86496	0.358034	0.255191	0.182417
CAETHG_RS06025	aes2	alpha/beta hydrolase	1.78224	3.63849	1.86428	3.65671	1.6378	3.75023	2.80142	3.42698	3.15382	2.87499	2.73543	2.72982	3.15193	0.980343	0.275999	0.242102
CAETHG_RS06035	slt	lytic transglycosylase domain-containing protein	46.8784	34.8197	46.6726	43.752	39.6511	49.9833	47.8051	49.9097	51.4991	53.6072	43.0307	45.8132	51.672	4.56494	1.85478	4.41097
CAETHG_RS06040	coaE	dephospho-CoA kinase	97.5383	80.5938	83.731	103.408	112.48	129.758	117.666	111.519	120.008	122.251	91.3177	119.968	117.926	10.9985	5.66096	15.9845
CAETHG_RS06045	polA	DNA polymerase I	71.9314	67.1655	64.4571	68.046	93.6005	92.6209	110.616	89.8258	97.5195	98.2553	67.9	98.9457	95.2002	17.52	4.66891	16.9468
CAETHG_RS06050		hypothetical protein	78.1476	73.5871	77.8263	73.5293	32.4563	38.8676	30.1507	33.1268	37.0865	23.2069	75.7725	33.8249	31.1401	20.1918	7.1499	25.0296
CAETHG_RS06055		MEDS domain-containing protein	24.804	17.7678	16.7075	16.8853	50.653	41.6821	37.0027	21.9427	35.0533	23.6183	19.0411	43.1126	26.8714	14.2844	7.13505	12.2782
CAETHG_RS06060	hlyIII	hemolysin III family protein	1.73706	1.2443	1.65183	1.98	1.1402	0.609193	1.89611	1.04378	3.20195	1.75131	1.6533	1.21517	1.99901	0.65198	1.1002	0.39283
CAETHG_RS06065		hypothetical protein	17.1447	20.2045	12.0961	15.1297	15.973	13.6741	16.6619	25.589	15.9035	15.055	16.1438	15.4363	18.8492	1.28664	5.85226	1.80124
CAETHG_RS06070	DARS2	aspartate--tRNA ligase	404.739	401.253	447.688	469.433	471.206	418.475	510.75	501.329	492.066	528.196	430.778	466.81	507.197	37.8217	18.7661	38.23
CAETHG_RS06075	HARS	histidine--tRNA ligase	196.088	182.093	216.841	186.766	196.659	192.926	243.097	230.322	221.45	238.846	195.447	210.894	230.206	25.8146	8.69861	17.4155
CAETHG_RS06080	RS06080	coproporphyrinogen III oxidase	102.13	101.68	115.559	97.5515	120.159	118.877	155.791	130.505	130.827	144.546	104.23	131.609	135.293	24.1379	8.0151	16.9708
CAETHG_RS06085	gloB	MBL fold metallo-hydrolase	442.759	455.199	464.135	404.168	363.89	405.494	377.216	423.159	380.564	420.28	441.565	382.2	408.001	20.532	23.8046	29.7672
CAETHG_RS06090	dtd	D-tyrosyl-tRNA(Tyr) deacylase	233.096	217.329	247.07	197.75	212.1	204.153	241.246	264.32	229.157	255.733	223.811	219.166	249.736	19.208	18.3323	16.4734
CAETHG_RS06095	spoT	bifunctional (p)ppGpp synthetase/guanosine-3',5'-bis(diphosphate) 3'-pyrophosphohydrolase	101.502	107.055	118.491	108.34	128.568	117.247	143.413	129.741	128.888	149.691	108.847	129.743	136.107	15.1434	11.7726	14.2608
CAETHG_RS06100	APRT	adenine phosphoribosyltransferase	358.587	344.316	345.738	349.825	358.913	411.026	363.25	509.334	434.439	448.858	349.617	377.73	464.21	27.4246	39.7378	59.7229
CAETHG_RS06105	recJ	DHH family phosphoesterase	55.3465	54.0841	54.9102	50.6685	85.8173	73.1322	86.1972	95.0577	108.689	92.2688	53.7523	81.7156	98.6717	16.6686	8.78621	22.6833
CAETHG_RS06110	secF	protein translocase subunit SecF	618.345	602.457	458.877	506.474	465.487	529.031	409.403	436.021	422.989	373.243	546.538	467.974	410.751	52.524	33.1303	68.1726
CAETHG_RS06115	secD	protein translocase subunit SecD	569.935	598.357	465.118	603.006	661.92	747.712	650.945	564.793	525.552	533.652	559.104	686.859	541.332	60.2447	20.717	79.3885
CAETHG_RS06120	K06871	thioether cross-link-forming SCIFF peptide maturase	117.787	123.654	114.194	106.052	130.486	133.6	140.469	125.302	123.69	123.389	115.422	134.851	124.127	14.9917	1.02851	9.73243
CAETHG_RS06125		six-cysteine ranthipeptide SCIFF	400.826	231.906	220.537	259.768	330.857	294.777	230.031	246.491	249.084	270.311	278.259	285.221	255.295	43.6111	13.0688	15.6599
CAETHG_RS06130		TIGR04086 family membrane protein	118.819	116.357	114.896	150.867	275.771	281.67	233.785	312.701	318.273	243.126	125.235	263.742	291.367	60.3302	41.8704	89.02
CAETHG_RS06135	yajC	preprotein translocase subunit YajC	1752.75	1337.71	1388.34	1571.71	1459.37	1920.65	1293.84	1468.81	1349.9	1375.06	1512.63	1557.95	1397.92	265.31	62.6693	82.4839
CAETHG_RS06140	tgt	tRNA guanosine(34) transglycosylase Tgt	106.722	107.958	103.05	113.401	115.279	116.955	118.469	121.538	116.033	115.059	107.783	116.901	117.543	2.18157	3.49335	5.45923
CAETHG_RS06145	queA	tRNA preQ1(34) S-adenosylmethionine ribosyltransferase-isomerase QueA	101.874	105.201	92.2464	98.2417	105.572	105.476	126.357	132.182	127.23	137.068	99.3908	112.468	132.16	12.1265	4.91943	16.4954
CAETHG_RS06150	ruvB	Holliday junction branch migration DNA helicase RuvB	86.4024	82.7762	80.9869	77.1379	112.965	93.5076	113.871	114.666	102.595	124.343	81.8259	106.781	113.868	17.5474	10.8959	16.8311
CAETHG_RS06155	ruvA	Holliday junction branch migration protein RuvA	83.9767	94.2275	86.6339	96.7814	123.669	106.284	147.748	121.404	104.187	117.782	90.4048	125.9	114.458	22.3831	9.077	18.1172
CAETHG_RS06160		hypothetical protein	3.68152	4.61505	4.08437	4.19642	5.63861	4.84172	7.23351	8.11136	4.75035	5.87692	4.14434	5.90461	6.24621	1.31084	1.71067	1.12791
CAETHG_RS06165	comEC	MBL fold metallo-hydrolase	1.12119	0.963766	2.77207	1.0224	2.06065	2.59516	5.28704	3.23382	1.73604	2.71294	1.46986	3.31429	2.56093	1.81843	0.760374	0.927353
CAETHG_RS06170	K07082	endolytic transglycosylase MltG	180.027	188.826	187.089	211.385	184.149	211.748	156.519	155.275	151.892	137.78	191.832	184.138	148.315	26.3435	9.2797	23.2242
CAETHG_RS06175	RS06175	YebC/PmpR family DNA-binding transcriptional regulator	720.763	685.122	636.255	610.699	804.954	875.473	859.738	867.998	849.895	808.734	663.21	846.722	842.209	121.821	30.3701	104.672
CAETHG_RS06180	RS06180	YigZ family protein	163.772	163.644	133.644	148.753	117.854	122.818	140.51	116.85	141.478	116.246	152.454	127.06	124.858	14.5668	14.3966	15.336
CAETHG_RS06185		PLP-dependent aminotransferase family protein	150.911	149.292	110.847	126.196	109.305	109.774	130.875	101.782	103.453	97.0612	134.312	116.651	100.765	11.1338	3.31503	16.7809
CAETHG_RS06190	RS06190	nucleotidyltransferase domain-containing protein	549.009	546.027	356.743	515.774	336.272	399.69	338.765	275.366	266.647	214.794	491.888	358.242	252.269	84.048	32.746	120.076
CAETHG_RS06195	hflX	GTPase HflX	33.0055	32.9071	27.1554	28.8944	30.6974	26.4524	28.3252	24.1225	25.9761	25.0356	30.4906	28.4917	25.0447	1.74867	0.926805	2.75485
CAETHG_RS06200	hprT	hypoxanthine phosphoribosyltransferase	72.2975	56.3581	48.1926	53.3235	92.1204	122.301	97.0219	100.515	116.805	88.9697	57.5429	103.814	102.096	28.4993	13.9848	26.233
CAETHG_RS06205		sporulation protein YunB	0	0.933224	0.825914	0.990002	0.380067	0.304596	1.13766	0.695853	0.640389	0.583771	0.687285	0.607443	0.640005	0.422025	0.056042	0.0401466
CAETHG_RS06210	mrcA	PBP1A family penicillin-binding protein	153.141	161.337	156.847	172.856	174.506	172.376	172.572	167.027	161.891	158.839	161.045	173.152	162.586	0.972367	4.13814	6.58999
CAETHG_RS06215	sigH	RNA polymerase sporulation sigma factor SigF	10.767	12.6207	16.0562	10.5993	23.451	18.5369	17.3088	14.704	21.11	13.8159	12.5108	19.7656	16.5433	5.29602	3.9797	3.63491
CAETHG_RS06220	spoIIAB	anti-sigma F factor	7.7621	9.73033	6.56111	8.35617	9.62394	9.98139	14.1214	11.9195	13.8311	13.9125	8.10243	11.2422	13.221	2.49967	1.12788	2.58116
CAETHG_RS06225	spoIIAA	anti-sigma F factor antagonist	7.70819	10.6488	16.2307	11.9242	19.5158	11.5855	21.6359	16.542	20.704	24.4246	11.628	17.5791	20.5569	5.16767	3.94332	4.54622
CAETHG_RS06230	K07317	Eco57I restriction-modification methylase domain-containing protein	6.92164	5.97232	5.48503	7.292	5.64477	6.62031	6.04433	5.41949	4.63956	5.18097	6.41775	6.10314	5.08	0.716723	0.399649	0.699444
CAETHG_RS06235	pdaA9	delta-lactam-biosynthetic de-N-acetylase	5.33439	3.43904	4.66685	4.13471	2.52107	3.59192	3.35395	5.38504	3.53987	3.87228	4.39375	3.15564	4.26573	0.671138	0.983495	0.680879
CAETHG_RS06240	RS06240	Rrf2 family transcriptional regulator	148.355	137.799	166.996	187.95	44.5835	67.2297	67.8972	121.903	129.484	114.432	160.275	59.9035	121.94	64.9337	7.52612	50.65
CAETHG_RS06245	tagA	WecB/TagA/CpsF family glycosyltransferase	143.8	144.767	125.903	137.332	127.894	145.569	122.179	117.39	107.174	105.535	137.951	131.881	110.033	10.3224	6.42396	14.6831
CAETHG_RS06250		sugar transferase	86.8409	80.848	81.5041	87.7014	85.4105	99.4018	82.6268	90.0858	91.6653	77.5719	84.2236	89.1464	86.441	7.37568	7.72134	2.46541
CAETHG_RS06255		acyltransferase	19.733	21.6106	21.2908	23.7905	25.9054	27.5486	26.5934	27.3631	27.7003	22.7644	21.6062	26.6825	25.9426	1.59527	2.75757	2.74225
CAETHG_RS06260	murJ	murein biosynthesis integral membrane protein MurJ	50.0958	47.932	55.4641	61.8607	57.7798	57.8515	60.151	63.2143	62.529	53.7538	53.8381	58.5941	59.8324	1.96992	5.27533	3.16447
CAETHG_RS06265		glycosyltransferase	85.6004	88.7619	89.6195	90.9414	116.085	122.413	112.779	114.858	105.519	93.844	88.7308	117.093	104.74	13.6729	10.5286	14.2201
CAETHG_RS06270	ictB	O-antigen ligase family protein	115.99	111.063	108.344	118.489	111.601	122.652	112.892	131.454	136.241	117.978	113.471	115.715	128.558	5.12483	9.46954	8.13998
CAETHG_RS06275	wbpI	UDP-N-acetylglucosamine 2-epimerase (non-hydrolyzing)	137.035	145.354	135.323	139.579	178.976	179.295	185.712	170.175	180.122	170.751	139.323	181.328	173.682	21.1037	5.58415	22.3736
CAETHG_RS06280	RS06280	N-acetyltransferase	104.091	98.8583	101.33	102.061	118.517	110.554	142.163	119.166	127.673	117.131	101.585	123.745	121.324	17.2546	5.59223	12.1553
CAETHG_RS06285	wlbA	Gfo/Idh/MocA family oxidoreductase	537.898	525.57	516.605	523.929	552.381	559.053	586.71	617.234	588.794	570.357	526	566.048	592.128	25.7758	23.6157	33.3089
CAETHG_RS06290	wbpA	nucleotide sugar dehydrogenase	440.93	416.571	419.83	456.485	462.122	443.808	480.045	488.372	520.755	480.52	433.454	461.992	496.549	15.048	21.3272	31.5954
CAETHG_RS06295	cycB	maltose ABC transporter substrate-binding protein	256.48	264.047	233.101	279.587	318.179	347.151	363.283	314.684	307.416	296.939	258.304	342.871	306.346	36.7349	8.92066	42.4142
CAETHG_RS06300	murJ2	murein biosynthesis integral membrane protein MurJ	113.133	120.272	108.381	130.05	144.899	137.332	157.934	136.682	119.684	132.81	117.959	146.721	129.726	11.9116	8.90896	14.4602
CAETHG_RS06305		acyltransferase family protein	75.0547	81.0506	63.8404	91.7856	105.463	98.4098	99.0534	95.185	99.278	88.9796	77.9328	100.976	94.4809	5.59047	5.18519	11.8812
CAETHG_RS06310		oligosaccharide repeat unit polymerase	134.087	131.285	109.507	134.859	146.471	166.875	138.068	140.117	137.989	129.115	127.434	150.471	135.74	14.3961	5.8356	11.6668
CAETHG_RS06315	exoA	glycosyltransferase family 2 protein	198.474	139.263	137.47	138.055	199.235	228.048	150.182	158.423	151.922	124.902	153.316	192.488	145.082	42.1192	17.7766	25.3299
CAETHG_RS06320	RS06320	glycosyltransferase	74.9627	68.9378	62.4333	73.3215	92.301	100.379	92.9665	86.2933	94.3055	83.1189	69.9138	95.2155	87.9059	11.543	5.76502	13.0212
CAETHG_RS06325	tuaC	glycosyltransferase	180.771	182.128	171.455	165.735	190.058	225.101	223.257	183.202	195.084	182.728	175.022	212.805	187.005	28.5164	7.00096	19.308
CAETHG_RS06330		polysaccharide biosynthesis protein	139.905	151.732	148.45	138.247	203.883	234.348	209.363	198.98	206.163	181.847	144.584	215.865	195.663	41.0114	12.4926	36.7382
CAETHG_RS06335	UGP2	UTP--glucose-1-phosphate uridylyltransferase GalU	242.833	253.776	273.461	276.566	246.302	236.406	224.373	288.684	279.715	288.102	261.659	235.694	285.5	22.317	5.01858	24.911
CAETHG_RS06340	RS06340	tetratricopeptide repeat protein	156.47	154.91	182.742	180.69	171.551	157.255	145.886	173.262	195.347	182.382	168.703	158.231	183.663	15.3743	11.0984	12.7821
CAETHG_RS06345	pgm	phospho-sugar mutase	140.217	144.575	162.098	158.366	151.105	139.091	145.45	184.564	165.244	202.785	151.314	145.215	184.198	8.20494	18.7733	20.9689
CAETHG_RS06350	speA	aminotransferase class I/II-fold pyridoxal phosphate-dependent enzyme	6.33116	10.2041	8.0675	9.52597	10.9712	9.45875	9.78579	6.69562	6.30198	7.40442	8.5322	10.0719	6.80068	0.704777	0.558678	1.63656
CAETHG_RS06355		sigma-70 family RNA polymerase sigma factor	3.97842	2.84985	5.67483	4.15694	5.22286	4.53456	3.47416	1.99216	3.66675	1.67128	4.16501	4.41052	2.4434	0.73036	1.07153	1.0719
CAETHG_RS06360		DUF4179 domain-containing protein	12.0774	12.3663	11.8901	9.23165	9.51306	11.0623	6.14182	6.14724	8.1716	6.44637	11.3914	8.90574	6.92174	2.06063	1.0927	2.2395
CAETHG_RS06365		hypothetical protein	19.1765	17.5748	20.3809	16.501	19.9918	24.3296	14.037	17.8493	29.3183	18.9548	18.4083	19.4528	22.0408	4.46989	6.32672	1.87009
CAETHG_RS06370	padR4	helix-turn-helix transcriptional regulator	13.5231	14.5305	10.8021	19.114	10.6519	21.0572	14.8795	22.1025	9.57214	17.4517	14.4924	15.5295	16.3754	4.63342	6.33413	0.943125
CAETHG_RS06375		hypothetical protein	84.5206	63.9422	73.8125	51.6116	63.9709	82.1196	43.4938	57.5247	74.4016	37.8247	68.4717	63.1948	56.5837	16.8078	18.3066	5.9565
CAETHG_RS06380		hypothetical protein	18.3685	26.7855	26.8246	24.6763	23.2528	17.2551	15.4674	14.9793	21.7664	18.5192	24.1637	18.6584	18.4217	4.48783	3.39459	3.249
CAETHG_RS06385		hypothetical protein	33.2798	47.3278	36.3009	51.3229	48.8296	35.0141	37.1818	31.7607	31.3943	32.5661	42.0579	40.3418	31.907	8.18233	0.599428	5.43337
CAETHG_RS06390	YARS	tyrosine--tRNA ligase	52.4888	48.1095	54.8041	55.1746	44.0847	43.2881	42.5996	29.2677	30.4481	31.1112	52.6443	43.3241	30.2757	5.95622	0.933805	11.236
CAETHG_RS06395	K07002	serine hydrolase family protein	17.8506	13.2518	17.2833	19.2373	15.7648	16.3905	20.4061	24.9628	22.6142	14.0704	16.9057	17.5205	20.5491	2.22837	5.73231	1.95043
CAETHG_RS06400		hypothetical protein	17.5917	16.8696	19.6066	16.8179	15.8929	18.9065	15.8575	17.7314	24.4772	21.5503	17.7214	16.8856	21.253	1.42943	3.3827	2.3182
CAETHG_RS06405	padR5	helix-turn-helix transcriptional regulator	12.4413	7.55584	4.62947	12.9482	8.52151	8.53672	4.25127	9.7511	5.38433	7.08975	9.39369	7.10316	7.40839	3.55074	2.20076	1.24373
CAETHG_RS06410	mntH	Nramp family divalent metal transporter	0.423333	0.303244	0.268375	0.482541	0.55575	0.148465	0.554514	0	0.312135	0.142269	0.369373	0.419576	0.151468	0.194273	0.156271	0.142528
CAETHG_RS06415		transcriptional regulator MntR	0	0	0	0	0.515632	0	0	0	0	0	0	0.171877	0	0.257816	0	0.0992335
CAETHG_RS06420		alpha-hydroxy-acid oxidizing protein	268.127	273.831	281.783	233.678	192.714	171.288	206.582	230.851	225.528	220.627	264.355	190.195	225.668	26.1435	5.1135	37.0916
CAETHG_RS06425		DUF523 domain-containing protein	60.8699	72.2436	76.7994	59.4065	62.152	65.2976	64.6194	82.7145	89.7619	100.277	67.3298	64.023	90.9177	2.67489	8.83802	14.6666
CAETHG_RS06430	mutS2	endonuclease MutS2	88.3847	92.0216	86.1344	84.4017	73.3423	78.0692	103.457	100.946	96.5393	107.201	87.7356	84.9561	101.562	13.2264	5.35731	8.89421
CAETHG_RS06435	K08303	U32 family peptidase	62.9925	63.4911	57.3781	62.8162	59.2299	55.4346	71.6743	64.9152	67.5971	70.9071	61.6695	62.1129	67.8065	6.94509	3.00146	3.42237
CAETHG_RS06440	RS06440	cell division protein ZapA	266.087	228.925	226.937	187.675	226.672	252.055	225.764	217.508	231.203	215.736	227.406	234.83	221.482	26.5405	8.46497	6.68814
CAETHG_RS06445	FARSB	phenylalanine--tRNA ligase subunit beta	263.981	263.617	307.232	256.816	202.08	193.575	216.788	245.192	238.877	227.623	272.911	204.148	237.231	28.0255	8.8994	34.3901
CAETHG_RS06450	FARSA	phenylalanine--tRNA ligase subunit alpha	221.668	223.673	242.54	252.046	212.685	181.393	243.995	224.298	220.141	244.456	234.982	212.691	229.632	32.2552	13.0051	11.6369
CAETHG_RS06455	spoU	RNA methyltransferase	48.4346	41.8878	46.0582	44.167	43.4238	44.4956	45.184	43.7268	48.6033	39.3039	45.1369	44.3678	43.878	0.731215	4.65157	0.634589
CAETHG_RS06460	rplT	50S ribosomal protein L20	940.399	771.916	772.092	790.178	797.4	1009.41	866.976	1122.12	1084.4	1038.27	818.647	891.262	1081.6	101.69	41.9993	135.796
CAETHG_RS06465	rpmI	50S ribosomal protein L35	3007.6	2770.83	2972.87	3619.94	4079.61	4497.3	3707.05	4626.16	4532.3	4191.87	3092.81	4094.65	4450.11	400.666	228.51	703.836
CAETHG_RS06470	infC2	translation initiation factor IF-3	496.16	429.921	456.65	511.017	512.245	556.692	531.996	634.606	670.256	532.032	473.437	533.644	612.298	21.4151	71.7614	69.6343
CAETHG_RS06475	TARS	threonine--tRNA ligase	373.086	354.766	371.049	394.308	374.572	318.701	382.348	454.64	437.751	428.38	373.302	358.54	440.257	33.5188	13.308	43.5477
CAETHG_RS06480		putative sporulation protein YtxC	1.43886	1.10432	0.586399	1.1715	0.809543	1.51384	0.807742	0.247028	0.909353	0.828955	1.07527	1.04371	0.661779	0.338521	0.361427	0.23016
CAETHG_RS06505		L,D-transpeptidase family protein	6.38877	5.07388	2.90558	3.79947	3.28193	4.38372	5.09387	2.33675	2.76492	4.20079	4.54192	4.25317	3.10082	0.779211	0.976359	0.762461
CAETHG_RS06510	K10907	aminotransferase class I/II-fold pyridoxal phosphate-dependent enzyme	84.7901	82.8236	101.093	89.8762	101.615	86.5054	91.2917	118.11	116.688	110.743	89.6457	93.1372	115.181	6.51223	3.90811	13.8452
CAETHG_RS06515	dapB4	4-hydroxy-tetrahydrodipicolinate reductase	523.789	509.745	550.888	538.798	382.195	364.718	371.046	473.88	443.445	443.871	530.805	372.653	453.732	83.3857	17.45	79.0843
CAETHG_RS06520	dapA	4-hydroxy-tetrahydrodipicolinate synthase	1068.24	1031.3	1192.74	1140.42	978.335	781.197	917.089	1064.99	1086.12	1096.46	1108.18	892.207	1082.52	148.961	16.0398	117.984
CAETHG_RS06525	asd	aspartate-semialdehyde dehydrogenase	660.809	621.953	752.044	625.603	585.268	500.803	572.74	677.498	677.276	675.811	665.102	552.937	676.862	52.0116	0.916525	68.4063
CAETHG_RS06530		alpha/beta-type small acid-soluble spore protein	43.1659	38.2829	37.7902	30.459	27.8843	31.7186	51.157	57.6398	52.2878	49.7373	37.4245	36.92	53.2216	10.688	4.03319	9.26956
CAETHG_RS06535		class I SAM-dependent methyltransferase	29.959	25.4842	33.2372	34.4336	33.1028	33.0962	39.5695	30.6035	44.7313	51.8516	30.7785	35.2562	42.3955	3.07762	10.815	5.85909
CAETHG_RS06540	hslO	Hsp33 family molecular chaperone HslO	113.157	106.193	105.039	114.31	100.307	91.5297	100.084	96.815	85.8833	111.574	109.675	97.3069	98.0908	9.43262	12.8928	6.92538
CAETHG_RS06545	RS06545	2,3,4,5-tetrahydropyridine-2,6-dicarboxylate N-acetyltransferase	601.949	599.934	541.99	480.855	415.272	467.998	475.182	527.751	552.746	499.714	556.182	452.817	526.737	30.1655	26.5303	53.2531
CAETHG_RS06550	RS06550	single-stranded DNA-binding protein	144.226	133.065	155.808	128.672	106.712	120.911	135.848	105.038	102.02	102.506	140.443	121.157	103.188	12.4749	1.62025	18.6312
CAETHG_RS06555		hypothetical protein	54.236	46.7006	70.6505	44.0372	61.4472	63.7065	66.663	57.5902	51.7674	65.5424	53.906	63.9389	58.3	10.1775	6.91487	5.0293
CAETHG_RS06560	pgdA3	polysaccharide deacetylase family sporulation protein PdaB	4.34985	4.39893	5.35302	4.3749	4.70274	3.76891	4.35711	5.84257	7.64083	5.41744	4.61918	4.27625	6.30028	0.388642	1.18025	1.08323
CAETHG_RS06565		DUF4364 family protein	30.4824	19.953	21.99	24.3619	19.3186	19.9061	10.5557	13.0532	18.9879	15.1897	24.1968	16.5935	15.7436	5.77684	3.00589	4.65457
CAETHG_RS06570		YncE family protein	6.04837	5.1543	2.97497	5.23015	5.74985	3.07206	4.64429	2.25584	2.99871	3.36442	4.85195	4.48874	2.87299	1.15958	0.564883	1.05347
CAETHG_RS06575		TIGR03905 family TSCPD domain-containing protein	101.308	91.5004	83.7713	86.1891	132.996	125.124	111.545	172.037	146.958	136.185	90.6921	123.222	151.727	20.527	18.3955	30.5395
CAETHG_RS06580	folC	bifunctional folylpolyglutamate synthase/dihydrofolate synthase	300.225	300.305	399.248	322.489	265.761	249.401	298.451	383.251	354.526	325.674	330.567	271.204	354.484	32.7616	28.7884	42.8784
CAETHG_RS06585	VARS	valine--tRNA ligase	327.952	313.285	407.491	340.306	301.172	268.333	329.683	408.897	373.525	379.437	347.259	299.729	387.286	32.2484	18.9474	43.8319
CAETHG_RS06590		hypothetical protein	36.0858	35.8289	40.8308	31.7607	29.9831	32.1992	27.5231	25.8007	34.3533	24.8686	36.1265	29.9018	28.3409	2.12406	5.22774	4.11906
CAETHG_RS06595	ABC.SN.S	ABC transporter substrate-binding protein	76.0778	83.5218	89.6449	90.4884	71.339	70.5964	83.869	64.7383	63.7592	63.3626	84.9332	75.2681	63.9534	9.74647	0.708103	10.5007
CAETHG_RS06600		helix-turn-helix domain-containing protein	27.525	25.5135	28.4213	24.9112	26.3644	20.2592	24.7584	22.0054	23.3871	21.0812	26.5928	23.794	22.1579	2.64376	1.1605	2.2427
CAETHG_RS06605		uroporphyrinogen III decarboxylase	139.04	159.452	64.3609	152.962	159.057	129.231	151.917	21.4894	27.909	23.0827	128.954	146.735	24.1604	13.0915	3.34273	66.2348
CAETHG_RS06610	surE	5'/3'-nucleotidase SurE	57.9656	49.2966	60.2818	45.2668	45.6582	45.1558	44.9105	38.2399	41.1937	47.0017	53.2027	45.2415	42.1451	0.311488	4.45773	5.70438
CAETHG_RS06615		LysR family transcriptional regulator	146.456	147.808	85.5166	150.042	169.433	149.721	162.325	64.6073	61.2064	64.9614	132.456	160.493	63.5917	9.6822	2.07327	49.8635
CAETHG_RS06620	serA3	C-terminal binding protein	12.6958	8.57468	19.4892	11.9907	16.9052	13.7391	11.641	12.424	11.835	16.8229	13.1876	14.0951	13.694	2.40605	2.7257	0.454764
CAETHG_RS06625		RraA family protein	32.1971	40.1658	54.229	34.834	32.2384	25.5497	29.6649	33.1192	32.2901	25.5839	40.3565	29.151	30.3311	3.95762	4.13202	6.15716
CAETHG_RS06630	exuT	MFS transporter	21.7231	20.7812	22.2565	27.7965	21.3425	21.0857	17.0727	13.3058	10.6952	12.7169	23.1393	19.8336	12.2393	4.43557	1.36926	5.58885
CAETHG_RS06635	URA4	metallo-dependent hydrolase	57.2725	61.5386	62.0438	66.2099	59.1671	55.8062	44.1168	33.2412	34.1907	31.4959	61.7662	53.0301	32.9759	9.22135	1.36684	14.7613
CAETHG_RS06640		hypothetical protein	24.3952	18.203	31.5753	20.0829	14.2337	19.9628	5.32577	8.14378	16.4883	12.9809	23.5641	13.1741	12.5376	6.94272	4.18987	6.19058
CAETHG_RS06645		PadR family transcriptional regulator	264.44	179.078	716.886	310.29	885.392	989.552	899.432	1387.36	1201.21	1148.21	367.673	924.792	1245.59	310.698	125.601	444.23
CAETHG_RS06650		DUF2812 domain-containing protein	91.5117	75.5351	282.879	143.111	396.352	384.603	314.696	552.255	507.692	480.711	148.259	365.217	513.553	116.756	36.1306	183.718
CAETHG_RS06655	ytfT	sugar ABC transporter permease YjfF	3.48704	3.54958	2.09428	3.97474	7.469	6.17896	6.00998	1.98505	4.05961	1.29524	3.27641	6.55265	2.44663	1.4443	1.43883	2.17108
CAETHG_RS06660	ytfT2	ABC transporter permease	3.62738	4.48222	3.79435	4.54818	12.8574	9.15939	11.4034	3.70542	3.00889	3.29144	4.11303	11.1401	3.33525	3.63005	0.350325	4.29922
CAETHG_RS06665	ytfR	sugar ABC transporter ATP-binding protein	2.78099	4.41726	2.2996	1.92953	10.4764	7.50561	10.2948	3.92338	2.8083	1.95048	2.85685	9.4256	2.89405	3.98703	0.989243	3.78178
CAETHG_RS06670	ytfQ	ABC transporter substrate-binding protein	36.5149	50.645	20.3734	29.73	83.6446	76.0516	64.9122	19.7025	22.8712	18.5951	34.3158	74.8695	20.3896	23.8448	2.21928	28.3037
CAETHG_RS06675		CDP-alcohol phosphatidyltransferase family protein	2.41826	2.92319	4.59921	6.20207	3.96835	5.72462	4.75142	4.35932	5.34913	2.74287	4.03568	4.8148	4.15044	0.99861	1.31563	0.420628
CAETHG_RS06680		NAD(P)H-dependent oxidoreductase	38.4984	38.0714	49.2446	50.873	47.4097	42.6553	37.4864	35.2117	39.9412	33.662	44.1718	42.5171	36.2716	5.82036	3.27104	4.16648
CAETHG_RS06685		TetR/AcrR family transcriptional regulator	29.2756	30.787	30.2084	28.045	28.6202	28.5075	20.8055	29.1942	22.3894	22.9219	29.579	25.9777	24.8351	3.80087	3.78443	2.47585
CAETHG_RS06690		polymer-forming cytoskeletal protein	32.9898	31.9024	33.7843	45.9923	38.6449	34.175	42.2153	42.0862	45.7483	39.4009	36.1672	38.345	42.4118	5.04377	3.18618	3.16957
CAETHG_RS06695		YhbD family protein	13.8013	13.8828	15.6373	15.3969	15.8054	16.3742	16.5395	16.9391	12.3412	15.0988	14.6796	16.2397	14.793	0.525789	2.31412	0.86983
CAETHG_RS06705	fabG2	3-oxoacyl-[acyl-carrier-protein] reductase	67.0705	76.2901	65.4151	75.0508	81.2768	85.5576	93.6466	85.328	76.6248	83.2258	70.9566	86.827	81.7262	7.80879	4.54126	8.10217
CAETHG_RS06710	K06897	MBL fold metallo-hydrolase	21.5486	24.8779	21.1453	28.2206	24.6775	20.742	28.5262	25.3456	21.2971	21.4943	23.9481	24.6486	22.7123	3.64543	2.28261	0.980372
CAETHG_RS06720	cas2	CRISPR-associated endonuclease Cas2	48.6833	41.8477	49.9983	34.0352	39.1989	31.4151	23.8071	31.2035	28.7164	28.1408	43.6411	31.4737	29.3536	6.413	1.62773	7.71011
CAETHG_RS06725	cas1	type I-B CRISPR-associated endonuclease Cas1	50.0687	49.2492	55.6642	43.433	32.3817	28.2756	29.4163	32.298	40.5137	35.0759	49.6038	30.0245	35.9625	6.92399	4.17901	10.039
CAETHG_RS06730	cas4	CRISPR-associated protein Cas4	90.8165	97.9829	116.924	94.5722	63.2915	67.6315	64.6194	73.6592	83.0818	73.4756	100.074	65.1808	76.7389	14.8074	5.49391	17.7748
CAETHG_RS06735	cas3	CRISPR-associated helicase/endonuclease Cas3	96.1723	95.4407	109.813	97.1416	74.9962	68.4413	76.811	67.2689	68.6795	70.3062	99.6419	73.4162	68.7516	12.3955	1.51993	16.6521
CAETHG_RS06740	cas5h	type I-B CRISPR-associated protein Cas5	80.2395	84.8859	109.037	83.84	58.8463	54.1961	84.0181	55.0604	72.5839	87.1401	89.5007	65.6869	71.5948	15.9376	16.0627	12.4004
CAETHG_RS06745	csh2	type I CRISPR-associated protein Cas7	123.928	115.205	136.385	98.8596	88.7886	78.4827	96.1474	92.2769	89.3219	107.096	118.594	87.8062	96.2315	9.11228	9.52394	15.9112
CAETHG_RS06750	csh1	hypothetical protein	88.7562	94.1216	105.452	91.4372	104.479	85.1745	121.921	87.6632	96.5313	111.803	94.9417	103.858	98.6657	16.2422	12.2104	4.47839
CAETHG_RS06755	cas6	CRISPR-associated protein	119.688	126.367	132.125	129.31	160.542	133.043	187.451	139.774	126.619	139.821	126.873	160.345	135.404	27.0958	7.60866	17.3937
CAETHG_RS06760		CPBP family intramembrane metalloprotease	21.6072	27.6514	31.6286	23.2455	12.43	18.1355	13.0384	20.1318	15.3051	18.6025	26.0332	14.5346	18.0131	5.05123	2.46676	5.89687
CAETHG_RS06765		hypothetical protein	3.94373	5.39317	3.4093	4.4953	1.41199	3.77204	2.8177	1.72345	2.77564	4.69902	4.31037	2.66725	3.06604	1.33232	1.50889	0.857056
CAETHG_RS06770		polyketide cyclase/dehydrase	81.1389	87.681	85.094	98.829	101.041	99.0259	100.209	89.7101	95.3795	91.1539	88.1857	100.092	92.0812	1.04021	2.94624	6.07039
CAETHG_RS06775		AAA family ATPase	244.473	236.023	236.989	234.578	211.248	231.491	193.571	156.987	142.456	143.841	238.015	212.103	147.761	19.1388	8.01951	46.4707
CAETHG_RS06780	RS06780	nitroreductase family protein	223.154	232.089	218.037	221.744	169.065	156.283	206.621	135.524	132.635	143.579	223.756	177.323	137.246	30.8176	5.67141	43.294
CAETHG_RS06785		DUF1648 domain-containing protein	61.2677	43.6026	41.2371	49.4298	44.3943	40.6017	38.5632	31.0777	33.4407	27.6764	48.8843	41.1864	30.7316	4.7777	2.8977	9.11118
CAETHG_RS06790		AraC family transcriptional regulator	5.89295	5.42735	3.80259	3.35857	3.31553	2.43573	3.58384	3.28808	3.72431	2.54628	4.62037	3.1117	3.18622	0.505669	0.595586	0.850332
CAETHG_RS06795		MFS transporter	1.3986	1.09293	2.53905	3.04349	1.83608	0.936399	1.33236	1.06961	1.40622	2.3074	2.01852	1.36828	1.59441	0.914949	0.639997	0.330105
CAETHG_RS06800		GNAT family N-acetyltransferase	19.4289	21.7837	17.6723	19.739	19.4069	23.9964	9.95846	16.7505	17.2839	12.775	19.656	17.7872	15.6031	5.92518	2.46373	2.02846
CAETHG_RS06805		energy coupling factor transporter S component ThiW	13.6313	13.2518	6.48125	13.6881	13.2083	16.049	15.7297	12.8715	16.8709	13.0888	11.7631	14.9957	14.277	1.42891	2.24897	1.69734
CAETHG_RS06810	thiM2	hydroxyethylthiazole kinase	11.3594	11.9565	10.5816	14.0052	15.5213	13.1709	18.5234	13.0943	14.871	15.426	11.9757	15.7386	14.4638	2.35575	1.21802	1.91376
CAETHG_RS06820		GNAT family N-acetyltransferase	54.3147	50.0233	44.2712	44.2223	44.4981	43.3959	48.6785	47.1152	35.6816	53.1135	48.2079	45.5242	45.3034	2.36666	8.85608	1.61692
CAETHG_RS06825		esterase	9.57685	7.7804	9.32908	9.85127	5.51961	4.91508	4.89541	6.45641	5.42512	6.59396	9.1344	5.11003	6.1585	2.38826	0.638838	2.08769
CAETHG_RS06830	tfoX	TfoX/Sxy family protein	233.604	253.343	204.895	261.314	217.148	219.825	188.156	175.244	183.743	199.681	238.289	208.377	186.223	30.1033	12.4054	26.1292
CAETHG_RS06835		GNAT family N-acetyltransferase	56.4174	43.7027	45.3316	44.866	35.5969	46.0135	46.4022	43.6241	51.272	32.6291	47.5794	42.6709	42.5084	5.1235	9.37141	2.882
CAETHG_RS06850		site-2 protease family protein	4.55893	3.35162	2.73805	2.73502	4.40996	2.01958	4.71445	2.88359	5.04213	4.59635	3.34591	3.71466	4.17402	1.30078	1.13956	0.414884
CAETHG_RS06855		glutamine amidotransferase	7.67131	7.60868	4.76975	5.38106	4.64809	6.51895	6.18367	3.19127	6.52646	2.0823	6.3577	5.78357	3.93334	0.838983	2.31314	1.26692
CAETHG_RS06865	agrA	response regulator transcription factor	4.62492	4.96942	2.932	6.73614	7.42081	5.40659	4.37527	4.0142	4.83094	5.18097	4.81562	5.73422	4.67537	1.36034	0.598737	0.575134
CAETHG_RS06870	agrC	GHKL domain-containing protein	2.46662	2.50311	2.3456	1.562	1.61909	1.29758	1.97448	1.48217	1.51559	1.24343	2.21933	1.63038	1.41373	0.278565	0.148425	0.416893
CAETHG_RS06875		ATP-binding cassette domain-containing protein	0.520384	0.83872	0.247426	0	0.341579	0.273751	0.340819	0	0.57554	0	0.401633	0.318717	0.191847	0.1625	0.332288	0.105658
CAETHG_RS06880		hypothetical protein	0	0	0	0	0	0	0	0	0	0	0	0	0	0	0	0
CAETHG_RS06885		ABC transporter permease	0.923828	0.248161	0.658876	0.263259	0	0.485985	0.60505	0.277559	0	0.232853	0.523531	0.363679	0.170137	0.266486	0.149029	0.176964
CAETHG_RS06890	RS06890	carboxymuconolactone decarboxylase family protein	82.537	92.2528	113.22	84.8888	115.204	100.812	98.1717	88.93	97.0559	70.78	93.2247	104.729	85.5887	12.4272	13.4529	9.63527
CAETHG_RS06895		serine hydrolase	911.805	743.008	2692.27	1169.36	2893.75	2932.15	2259.7	4206.4	3776.11	3224	1379.11	2695.2	3735.51	822.875	492.46	1180.88
CAETHG_RS06900	RS06900	nitroreductase family protein	491.004	462.744	592.389	474.269	772.548	773.316	627.086	733.912	691.548	684.891	505.101	724.317	703.45	142.681	26.5897	120.991
CAETHG_RS06905	K08982	SHOCT domain-containing protein	0.761303	0.818011	0	0	0	0	0	0.914918	0.841993	0.767551	0.394829	0	0.841487	0	0.0736849	0.42101
CAETHG_RS06910	ABC-2.P_7	ABC-2 transporter permease	22.9453	30.8181	34.093	32.3661	19.9562	27.1587	25.9229	31.0221	27.5978	22.8445	30.0556	24.3459	27.1548	5.09612	4.10678	2.85499
CAETHG_RS06915	ABC-2.P_8	ABC-2 transporter permease	15.1309	19.939	21.99	16.2709	17.6151	18.022	17.9498	18.5271	27.1543	19.5725	18.3327	17.8623	21.7513	0.815218	4.70822	2.12261
CAETHG_RS06920	ABC-2.A_27	ABC transporter ATP-binding protein	55.4127	54.6752	64.791	53.0862	45.2891	52.4023	61.8516	51.5649	46.0241	54.3458	56.9913	53.181	50.6449	6.78414	4.23647	3.19442
CAETHG_RS06925	ytrA2	GntR family transcriptional regulator	32.5594	43.9959	38.9369	44.4234	49.8678	45.1558	49.1107	37.3506	49.1051	50.2347	39.9789	48.0448	45.5634	2.74724	7.13491	4.13124
CAETHG_RS06930	spoIVCA	recombinase family protein	0.790584	1.45624	1.71839	1.54484	2.07575	2.13887	2.21907	2.03594	1.49893	1.70801	1.37751	2.14456	1.74763	0.305545	0.270689	0.383604
CAETHG_RS06935		ABC transporter substrate-binding protein	37.3929	26.0806	20.5864	23.9285	29.2813	25.5375	19.7639	25.2284	24.6686	22.4876	26.9971	24.8609	24.1282	3.94248	1.4481	1.49058
CAETHG_RS06940	RS06940	2-hydroxyacyl-CoA dehydratase	91.2926	93.2344	105.65	105.975	129.798	115.26	142.709	145.94	142.833	153.649	99.0381	129.256	147.474	16.1621	5.56902	24.4643
CAETHG_RS06945	ABC.SN.A_2	ABC transporter ATP-binding protein	0.974949	1.57136	2.08601	1.38913	1.27991	1.53863	1.91559	1.46459	1.34786	1.47443	1.50536	1.57805	1.42896	0.277575	0.0704088	0.0745517
CAETHG_RS06950	ABC.SN.P_2	ABC transporter permease	0.690286	0.494469	1.53164	1.31138	0.604137	0.968344	1.20559	1.10609	0.763449	0.463967	1.00694	0.926022	0.777837	0.313546	0.321305	0.116188
CAETHG_RS06955		hypothetical protein	15.1637	14.8449	15.0605	19.2049	23.4458	29.0715	28.6903	29.9673	22.3611	27.5186	16.0685	27.0692	26.6157	4.69577	3.88264	6.22446
CAETHG_RS06960		tetratricopeptide repeat protein	1.54164	3.8651	2.932	4.10026	16.1909	5.40659	8.75054	11.7338	3.97842	4.66287	3.10975	10.116	6.7917	5.41876	4.29366	3.50464
CAETHG_RS06965		transglutaminase domain-containing protein	83.9337	75.9635	84.406	84.4901	110.392	127.137	100.56	126.882	108.33	116.336	82.1983	112.696	117.183	17.8682	9.30513	19.0358
CAETHG_RS06970		recombination regulator RecX	48.2033	49.6942	49.9678	45.7876	64.4214	74.4738	79.9209	76.7178	70.6029	75.9632	48.4132	72.9387	74.428	15.0171	3.33401	14.6087
CAETHG_RS06975		insulinase family protein	32.8291	28.4421	30.6559	28.1498	34.556	34.3843	37.9658	36.9653	38.2713	39.2114	30.0192	35.6354	38.1493	4.09011	1.12798	4.16254
CAETHG_RS06980	deaD2	DEAD/DEAH box helicase	49.5903	46.8599	46.7113	53.4526	67.4106	50.4478	66.4928	67.4865	73.6472	71.391	49.1535	61.4504	70.8416	8.75561	3.11688	10.8764
CAETHG_RS06985		flavin reductase family protein	3.89467	3.83604	4.9381	4.06943	11.9301	10.5855	13.1789	10.9212	14.3582	11.1254	4.18456	11.8982	12.135	4.05511	1.92809	4.52337
CAETHG_RS06990	greA2	transcription elongation factor GreA	1262.75	1235.84	1377.09	1327.35	1140.15	1198.8	1158.46	1360.73	1232.03	1275.92	1300.76	1165.8	1289.56	84.4075	65.4239	74.8931
CAETHG_RS06995		YitT family protein	25.0584	27.6274	26.3154	29.5566	41.4784	38.2855	37.3902	34.8283	36.3902	39.5438	27.1395	39.0513	36.9208	5.06125	2.4021	6.35224
CAETHG_RS07000	uppS	undecaprenyl diphosphate synthase family protein	103.254	99.8506	130.372	90.8868	123.879	143.941	152.907	183.72	170.662	177.551	106.091	140.242	177.311	27.5005	6.53206	35.62
CAETHG_RS07005		cation transporter	38.0576	39.143	35.8033	37.1169	33.397	37.4714	29.5905	54.7864	48.844	42.4737	37.5302	33.4863	48.7013	3.69467	6.15759	7.88082
CAETHG_RS07010		DUF1858 domain-containing protein	3590.41	3267.45	3126.3	2931.2	2880.52	3170.36	2196.58	2726.52	2463.4	2316.12	3228.84	2749.15	2502.01	418.278	207.907	369.561
CAETHG_RS07015		DUF1858 domain-containing protein	541.708	550.459	554.824	539.612	605.289	629.826	535.595	608.829	594.927	563.371	546.651	590.237	589.042	47.2643	23.2934	24.8267
CAETHG_RS07020	apbE	FAD:protein FMN transferase	174.925	168.78	185.161	173.611	187.424	193.894	174.509	189.199	206.363	176.539	175.619	185.276	190.7	9.94746	14.9687	7.63897
CAETHG_RS07025	cobP	bifunctional adenosylcobinamide kinase/adenosylcobinamide-phosphate guanylyltransferase	149.278	140.121	152.848	128.673	170.314	154.93	157.135	152.266	159.882	130.119	142.73	160.793	147.422	17.437	15.4616	9.37225
CAETHG_RS07030	cobS	adenosylcobinamide-GDP ribazoletransferase	120.162	114.447	119.829	112.798	106.552	128.476	126.11	113.652	118.342	122.132	116.809	120.379	118.042	10.5307	4.24757	1.8134
CAETHG_RS07035	cobC	alpha-ribazole phosphatase	75.6804	73.621	77.0019	68.8701	84.634	98.3016	101.988	72.2369	80.2573	78.8135	73.7934	94.9744	77.1026	15.0361	4.27516	11.3944
CAETHG_RS07040	perR	transcriptional repressor	888.246	705.352	691.618	688.943	471.372	618.882	356.323	260.168	295.056	241.632	743.54	482.192	265.618	149.112	27.1261	239.31
CAETHG_RS07045		extracellular solute-binding protein	1.50771	1.45802	1.43374	2.0623	0.989661	2.85531	1.77743	2.17433	1.83427	2.28013	1.61544	1.87413	2.09624	0.770478	0.232962	0.240632
CAETHG_RS07050		VCBS repeat-containing protein	0.981935	1.05508	0.747005	0.447708	0.515632	1.03311	1.02897	1.41608	0.651606	1.18799	0.807932	0.859236	1.08523	0.318392	0.392462	0.147534
CAETHG_RS07055	RS07055	YafY family transcriptional regulator	21.5248	24.3783	29.5044	19.6724	18.3293	19.5861	20.8286	29.8298	27.0232	28.9352	23.7699	19.5813	28.5961	1.02135	1.43369	4.51113
CAETHG_RS07060		hypothetical protein	0.485555	0	0.923463	0	0	0	1.90805	0.58353	0.537019	0	0.352255	0.636017	0.373517	0.954026	0.32431	0.158051
CAETHG_RS07065	K07052	CPBP family intramembrane metalloprotease	37.6845	27.4663	31.8259	27.9358	24.5631	23.2899	33.4833	30.0867	39.347	34.8055	31.2281	27.1121	34.7464	4.55368	4.63042	3.82105
CAETHG_RS07070	engB	YihA family ribosome biogenesis GTP-binding protein	248.227	248.555	243.787	295.789	243.274	258.199	243.963	288.91	311.234	272.671	259.09	248.478	290.938	24.6354	19.3612	22.0975
CAETHG_RS07075	lon	endopeptidase La	257.324	267.173	244.547	267.012	245.683	243.61	269.004	262.487	257.934	260.479	259.014	252.766	260.3	13.5385	2.28203	4.03017
CAETHG_RS07080	clpX	ATP-dependent Clp protease ATP-binding subunit ClpX	2078.13	2116.59	1983.26	2060.15	1771.39	1649.44	1784.73	1844.78	1851.75	1844.18	2059.53	1735.19	1846.9	173.514	4.206	164.767
CAETHG_RS07085	clpP2	ATP-dependent Clp endopeptidase proteolytic subunit ClpP	1199.79	1174.99	1071.76	976.492	835.282	822.467	990.83	987.351	919.496	992.833	1105.76	882.86	966.56	89.7103	40.851	112.595
CAETHG_RS07090	tig	trigger factor	704.218	681.037	737.829	714.806	906.838	910.414	921.688	1139.48	1141.23	1089.52	709.473	912.98	1123.41	99.2887	29.3631	206.978
CAETHG_RS07095	RS07095	sugar phosphate isomerase/epimerase	95.7934	90.7899	96.2411	89.6065	92.3868	104.747	90.0232	115.971	130.676	105.36	93.1077	95.7191	117.336	7.14336	12.7133	13.2984
CAETHG_RS07100	RS07100	hypothetical protein	804.498	769.368	763.221	800.226	935.022	1026.34	841.605	904.407	856.978	839.078	784.328	934.321	866.821	100.912	33.7586	75.1213
CAETHG_RS07105	pyrE	orotate phosphoribosyltransferase	189.517	177.615	157.499	161.925	188.611	174.936	191.997	159.081	176.752	142.897	171.639	185.181	159.577	13.77	16.9332	12.8094
CAETHG_RS07110	pyrDI	dihydroorotate dehydrogenase	126.03	126.494	114.121	124.014	141.738	117.743	141.151	125.51	114.817	119.11	122.665	133.544	119.812	12.1489	5.38092	7.24636
CAETHG_RS07115	pyrDII	dihydroorotate dehydrogenase electron transfer subunit	77.1433	72.8584	74.9937	67.2097	75.7939	69.2732	90.4285	71.1558	83.146	71.5841	73.0513	78.4985	75.2953	10.4932	6.80228	2.73767
CAETHG_RS07120	pyrF	orotidine-5'-phosphate decarboxylase	93.3489	86.822	83.7135	90.8924	124.781	101.569	127.846	86.6301	91.7192	102.69	88.6942	118.066	93.6799	17.9506	8.20769	15.7172
CAETHG_RS07125	pyrI	aspartate carbamoyltransferase regulatory subunit	144.872	121.626	124.509	157.431	196.286	176.862	227.938	157.353	176.576	167.352	137.109	200.362	167.094	30.0646	9.61412	31.6406
CAETHG_RS07130	pyrB	aspartate carbamoyltransferase	173.346	176.762	153.381	195.072	273.451	254.656	312.309	220.394	212.602	258.002	174.64	280.139	230.333	48.8409	24.2771	52.7765
CAETHG_RS07135	hgdC	CoA activase	82.2207	75.4615	88.658	71.6848	83.203	66.6812	75.6457	64.4037	58.1878	57.9775	79.5062	75.1766	60.1897	6.97519	3.65098	10.1365
CAETHG_RS07140		DUF3343 domain-containing protein	49.1856	37.0734	54.4514	55.2279	84.8093	48.6593	50.0031	41.4654	45.4676	51.8097	48.9846	61.1572	46.2476	16.9941	5.21606	7.93685
CAETHG_RS07145	RS07145	2-hydroxyacyl-CoA dehydratase	77.816	89.6073	94.1031	75.9803	91.5555	73.3751	88.8516	66.874	64.3042	64.392	84.3767	84.5941	65.1901	9.09397	1.45895	11.1407
CAETHG_RS07150	bcr	multidrug effflux MFS transporter	286.796	307.372	282.892	327.909	249.785	253.198	269.183	255.947	246.724	246.914	301.242	257.389	249.862	36.2599	5.27061	27.7482
CAETHG_RS07155	map	type I methionyl aminopeptidase	614.698	602.903	569.878	589.377	486.047	522.122	416.692	452.884	423.011	464.807	594.214	474.954	446.901	72.0227	21.5306	78.221
CAETHG_RS07160		YitT family protein	20.4862	26.6814	23.6134	25.2384	20.6461	19.1589	22.4975	16.6619	22.6575	18.568	24.0049	20.7675	19.2958	2.6196	3.06334	2.40905
CAETHG_RS07165		zinc-ribbon domain-containing protein	588.626	385.506	390.222	383.401	500.445	566.217	331.909	518.759	383.168	297.293	436.939	466.19	399.74	107.006	111.659	33.3042
CAETHG_RS07175	mntH2	Nramp family divalent metal transporter	0	0.314769	0.139287	0	0	0.154107	0.191863	0	0.161999	0	0.113514	0.115323	0.0539996	0.101055	0.09353	0.0348947
CAETHG_RS07180		TetR/AcrR family transcriptional regulator	29.6801	38.0834	30.9641	37.1158	38.2074	36.3808	28.6862	32.8986	30.9137	27.5996	33.9609	34.4248	30.4706	4.33963	2.67716	2.16149
CAETHG_RS07185	preA	NAD-dependent dihydropyrimidine dehydrogenase subunit PreA	2.56312	4.05006	2.7241	3.09345	1.78139	2.53806	2.17241	1.44955	2.00102	2.28013	3.10768	2.16395	1.91024	0.558079	0.422667	0.630988
CAETHG_RS07190		hypothetical protein	1.12119	6.62589	2.66545	3.19501	5.15164	2.35924	1.46862	2.02114	1.86004	1.13039	3.40188	2.99317	1.67052	1.57222	0.474651	0.90499
CAETHG_RS07195	DPYS2	dihydropyrimidinase	1.75801	1.88896	1.41456	1.84974	1.24272	1.9919	2.83418	2.11274	2.39303	1.49975	1.72782	2.02293	2.00184	0.655825	0.456849	0.164635
CAETHG_RS07200	TC.NCS1	NCS1 family nucleobase:cation symporter-1	0.617891	0.7967	0.352545	1.26776	0.324466	1.30018	0.323744	0.742569	1.23009	0.872147	0.758723	0.649464	0.948267	0.554336	0.252516	0.151189
CAETHG_RS07205	pydC	Zn-dependent hydrolase	0	1.3285	0.293934	0.704663	1.01446	0.487812	0.607325	0.37147	0.341862	0.311637	0.581774	0.703201	0.341657	0.225441	0.0299172	0.183991
CAETHG_RS07210	toa	aminotransferase class III-fold pyridoxal phosphate-dependent enzyme	2.29893	2.76079	2.57193	2.92875	2.30791	2.70329	3.36559	2.11274	1.94434	2.45414	2.6401	2.79226	2.17041	0.441661	0.259748	0.324158
CAETHG_RS07215	yiaY2	iron-containing alcohol dehydrogenase	3.71285	3.98941	2.76314	2.39207	2.33114	0.849202	2.32596	2.13401	1.60684	1.62753	3.21437	1.83544	1.78946	0.750862	0.298568	0.809725
CAETHG_RS07220		PucR family transcriptional regulator ligand-binding domain-containing protein	2.76343	2.30944	1.31392	1.57497	1.00773	0.807623	0.80439	0.553506	2.03755	1.23827	1.99044	0.873248	1.27644	0.363519	0.74276	0.565756
CAETHG_RS07225	gerKA	spore germination protein	0.351705	0	0.111483	0.400894	0	0.246688	0	0.281781	0.129661	0.236394	0.21602	0.0822295	0.215945	0.197257	0.0780946	0.0772225
CAETHG_RS07230	gerKC	Ger(x)C family spore germination protein	0.774693	0.332959	0.147336	0.706433	0	0.489038	0	0.186202	0.17136	0	0.490355	0.163013	0.119187	0.356332	0.103486	0.20283
CAETHG_RS07235		hypothetical protein	0.844733	1.81531	0	1.92576	0	0	1.1065	1.01518	0.934267	1.70333	1.14645	0.368832	1.21759	0.937058	0.422603	0.470841
CAETHG_RS07240	gerKB	GerAB/ArcD/ProY family transporter	1.5289	1.27772	1.45388	1.35546	1.11507	0.53619	0.222518	0.408311	0.563648	1.1989	1.40399	0.624594	0.72362	0.51983	0.41887	0.424296
CAETHG_RS07245	pabC	aminotransferase class IV	149.795	146.467	150.517	143.426	26.22	24.1655	23.5455	41.4047	36.4477	47.3209	147.551	24.6437	41.7244	59.4022	5.44363	66.5799
CAETHG_RS07250	pabB	aminodeoxychorismate synthase component I	104.283	123.242	116.498	111.215	16.1909	21.7705	20.4628	26.5143	26.5228	38.5464	113.809	19.4747	30.5278	45.9318	6.94428	51.5703
CAETHG_RS07255	pabA	aminodeoxychorismate/anthranilate synthase component II	83.3401	94.4681	80.4122	84.9049	11.6222	13.1685	14.3954	22.0124	26.3352	32.6247	85.7813	13.062	26.9908	35.9393	5.33645	38.5971
CAETHG_RS07260		carboxymuconolactone decarboxylase family protein	3.28883	1.7669	5.86399	3.74881	6.47634	3.89274	9.15441	2.96433	5.91079	5.80268	3.66713	6.50783	4.8926	2.55299	1.67081	1.4248
CAETHG_RS07265		MerR family transcriptional regulator	2.89057	4.65883	1.37437	1.64742	3.16228	3.54807	3.15524	1.73691	1.59847	3.88573	2.6428	3.28853	2.40704	0.840831	1.28245	0.456359
CAETHG_RS07275	RS07275	hypothetical protein	318.475	309.278	280.766	287.834	241.582	262.391	186.599	182.222	195.324	176.874	299.088	230.19	184.807	43.0462	9.49242	57.5426
CAETHG_RS07285	RS07285	DUF3786 domain-containing protein	53.1009	53.0685	58.097	52.7176	48.3477	39.6483	55.7192	46.6608	39.7842	42.0234	54.246	47.9051	42.8228	6.99527	3.50732	5.72313
CAETHG_RS07290	hr2	hemerythrin family protein	120.18	114.623	82.6095	119.544	122.318	153.437	77.2366	84.9271	84.6296	73.9706	109.239	117.664	81.1758	31.2962	6.24161	19.1045
CAETHG_RS07295		MFS transporter	50.5974	60.9922	33.53	53.8891	52.9317	42.2546	42.044	9.69109	9.2684	8.76779	49.7522	45.7434	9.24243	6.5139	0.462198	22.3213
CAETHG_RS07300		metallophosphoesterase family protein	0.194529	0.418037	0	0.665206	0.255376	1.22799	0.764425	0.467561	0.430293	0.588375	0.319443	0.749265	0.49541	0.399432	0.0826386	0.216084
CAETHG_RS07305		hypothetical protein	69.4961	51.5347	39.0933	51.3229	46.2596	47.372	32.0533	39.995	30.3118	35.5266	52.8618	41.895	35.2778	8.41769	4.84641	8.88119
CAETHG_RS07310		DUF3892 domain-containing protein	0.800851	0	0	0	0	0.842585	0	0.962446	0	0	0.200213	0.280862	0.320815	0.421292	0.555669	0.061435
CAETHG_RS07315	ybgC	acyl-CoA thioesterase	17.8741	18.2452	15.2974	18.8459	22.2918	23.0368	33.3633	24.1658	21.7454	20.7239	17.5656	26.2306	22.2117	6.25806	1.76769	4.33626
CAETHG_RS07320		tetratricopeptide repeat protein	16.6335	17.2186	16.7818	17.1101	18.1082	14.9393	21.2564	18.5271	17.0504	22.0873	16.936	18.1013	19.2216	2.62614	2.58928	1.14287
CAETHG_RS07325	chrA	chromate transporter	9.08755	6.27716	10.1848	8.13886	6.8172	9.21965	8.07742	8.19092	4.30746	8.18048	8.4221	8.03809	6.89295	0.982483	2.23911	0.795518
CAETHG_RS07330	chrA2	chromate transporter	15.82	18.7329	16.2718	15.8245	15.6822	13.2476	14.8016	17.4601	9.28397	13.9968	16.6623	14.5771	13.5803	1.18411	4.10394	1.57271
CAETHG_RS07335	RS07335	hypothetical protein	205.011	209.006	238.572	236.15	287.175	254.166	280.442	279.271	277.951	297.333	222.185	273.928	284.852	23.6558	10.8292	33.476
CAETHG_RS07340		hypothetical protein	2.59644	3.25482	2.6748	1.97306	3.12455	2.5041	2.83418	2.86032	2.87164	2.18146	2.62478	2.82095	2.63781	0.49394	0.395249	0.109689
CAETHG_RS07345		methyl-accepting chemotaxis protein	4.9707	3.94767	4.82957	4.06467	3.8302	3.18332	2.83087	3.24657	3.82438	3.05048	4.45315	3.28146	3.37381	0.569748	0.402336	0.651457
CAETHG_RS07350		nitroreductase family protein	31.1411	31.1417	31.3724	32.3335	28.7388	24.0052	18.1742	28.9023	23.8705	28.9098	31.4971	23.6394	27.2275	6.12905	2.90726	3.93379
CAETHG_RS07355	dnaQ	3'-5' exoribonuclease	10.4422	11.0684	10.3324	12.8678	17.043	18.7065	19.408	15.9409	18.7281	18.7795	11.1777	18.3858	17.8162	2.93188	1.62422	4.00731
CAETHG_RS07365		radical SAM protein	21.2087	22.0225	28.4726	22.5497	25.5029	27.3767	25.2128	26.7733	29.37	20.664	23.5634	26.0308	25.6024	1.98727	4.46955	1.31843
CAETHG_RS07370		class I SAM-dependent methyltransferase	12.7482	14.6534	14.3781	15.207	12.4545	11.8529	11.2618	9.97613	8.52518	14.0484	14.2467	11.8564	10.8499	1.74463	2.8634	1.74472
CAETHG_RS07380		Na+/H+ antiporter NhaC family protein	3.15179	3.38657	1.56373	2.0306	5.75675	2.88351	4.66695	2.47028	2.72806	2.76318	2.53317	4.43574	2.65384	1.68784	0.159936	1.06532
CAETHG_RS07385		sigma 54-interacting transcriptional regulator	4.0012	2.40252	2.79771	3.35354	3.24435	2.84774	2.77469	1.55571	1.56187	3.2035	3.13874	2.95559	2.10702	0.286652	0.94958	0.550461
CAETHG_RS07390	tag	DNA-3-methyladenine glycosylase I	25.1783	21.0928	25.3633	22.1329	15.9668	17.5106	19.2852	15.6422	21.2392	16.5648	23.4418	17.5875	17.8154	2.64638	3.00076	3.31615
CAETHG_RS07395	K06926	ATP-binding protein	25.9644	23.7137	24.8448	30.5207	21.0907	21.854	21.4689	30.6185	30.3317	25.6867	26.2609	21.4712	28.879	4.53546	2.76829	3.75655
CAETHG_RS07405		hypothetical protein	7.62873	10.9293	12.0907	16.3044	14.1879	12.7083	19.569	13.3701	8.43729	12.1779	11.7383	15.4884	11.3284	2.97609	2.57377	2.29261
CAETHG_RS07410		hypothetical protein	11.1696	8.00108	9.29387	10.8751	9.77561	6.61032	8.53463	4.47447	6.69146	5.16142	9.83491	8.30685	5.44245	1.82886	1.1349	2.22985
CAETHG_RS07415	RS07415	cell wall-binding repeat-containing protein	54.4108	50.4087	48.1767	60.229	70.9541	77.346	63.1939	52.1665	52.1541	48.0306	53.3063	70.498	50.7837	7.73611	2.38426	10.7282
CAETHG_RS07495	K07095	metallophosphoesterase	79.7332	53.1759	83.6646	67.1562	85.0794	67.3585	75.6293	68.444	62.5542	74.8435	70.9325	76.0224	68.6139	8.48929	6.14643	3.78965
CAETHG_RS07500	rdgB	XTP/dITP diphosphatase	88.0936	76.0509	95.6149	83.4479	101.691	93.6432	105.842	116.456	114.229	119.749	85.8018	100.392	116.811	9.87034	2.77723	15.5138
CAETHG_RS07505	rph	ribonuclease PH	99.5564	93.6672	103.15	79.888	99.1609	90.6743	119.702	111.014	108.465	120.848	94.0653	103.179	113.442	16.8558	6.53876	9.69408
CAETHG_RS07510	hypE2	AIR synthase family protein	90.8165	91.357	102.531	96.9152	124.621	107.345	127.77	117.451	113.876	127.546	95.4049	119.912	119.624	14.5886	7.08959	14.0668
CAETHG_RS07515		hypothetical protein	0.395292	0.566315	0.125299	0.750963	0.864896	1.24767	1.03557	0.475054	0.582918	0.531381	0.459467	1.04938	0.529784	0.216283	0.0539502	0.322211
CAETHG_RS07520	oppA	peptide ABC transporter substrate-binding protein	0.686444	0.737576	1.08794	1.43449	1.05135	0.722216	1.04902	0.412477	0.885733	0.576731	0.986613	0.940862	0.62498	0.291242	0.240289	0.196915
CAETHG_RS07525		hypothetical protein	2.68111	1.92055	0	0	3.51975	1.88055	1.17064	0	0	0.901038	1.15041	2.19031	0.300346	1.4721	0.520215	0.946572
CAETHG_RS07530	gatB	Asp-tRNA(Asn)/Glu-tRNA(Gln) amidotransferase subunit GatB	16.4183	19.7249	20.0384	15.7674	21.8933	16.1858	23.3686	17.5561	18.5874	21.3756	17.9872	20.4826	19.173	3.89259	1.97594	1.24818
CAETHG_RS07535	gatA	Asp-tRNA(Asn)/Glu-tRNA(Gln) amidotransferase subunit GatA	17.2562	18.1326	19.788	16.4878	24.153	15.619	20.6091	14.0287	16.9802	18.6771	17.9161	20.127	16.562	3.9453	2.35221	1.79959
CAETHG_RS07540	gatC	Asp-tRNA(Asn)/Glu-tRNA(Gln) amidotransferase subunit GatC	8.35054	13.8039	7.94082	17.5725	15.1789	12.1648	19.3522	9.26354	13.4982	10.3619	11.917	15.5653	11.0412	3.11312	2.19754	2.39946
CAETHG_RS07545	K07010	gamma-glutamyl-gamma-aminobutyrate hydrolase family protein	9.17339	8.48771	5.57322	6.09956	4.01426	5.09381	10.0133	7.34959	5.07284	8.99176	7.33347	6.3738	7.13806	2.6146	1.96801	0.507155
CAETHG_RS07550		sigma 54-interacting transcriptional regulator	3.45109	2.53716	2.59087	2.48448	4.41135	2.86653	3.68778	3.82002	3.91732	4.48661	2.7659	3.65522	4.07465	0.860776	0.360072	0.668286
CAETHG_RS07555		hypothetical protein	124.016	97.1797	112.719	74.9761	104.341	108.853	87.9541	80.6958	87.9041	75.2967	102.223	100.383	81.2989	15.5563	6.32529	11.5858
CAETHG_RS07560	ligA	NAD-dependent DNA ligase LigA	60.7382	64.1665	67.8989	70.5015	63.1809	52.5862	66.3199	77.6745	72.5089	75.9148	65.8263	60.6956	75.3661	7.65263	2.62613	7.44483
CAETHG_RS07565	uvrD3	DNA helicase PcrA	89.0724	77.6125	96.1632	80.5466	79.5455	74.0854	97.3183	103.871	96.9611	110.694	85.8487	83.6497	103.842	10.0395	6.86638	11.0779
CAETHG_RS07570		hypothetical protein	330.351	306.278	355.43	332.085	378.337	342.932	343.702	334.244	308.298	321.009	331.036	354.991	321.184	20.0949	12.9736	17.3868
CAETHG_RS07575	rsuA	rRNA pseudouridine synthase	48.7648	52.12	50.5432	49.7031	38.9529	40.1761	33.1208	57.9844	46.7993	52.0265	50.2828	37.4166	52.2701	6.87135	5.59649	8.06341
CAETHG_RS07580		lytic transglycosylase domain-containing protein	308.876	322.754	343.239	288.97	301.51	273.357	274.273	299.727	256.134	284.332	315.96	283.047	280.064	13.3924	22.1074	19.9193
CAETHG_RS07585	RS07585	triple tyrosine motif-containing protein	27.7864	30.9473	36.9572	29.7786	42.295	40.7922	40.9917	42.934	46.1483	47.4664	31.3674	41.3596	45.5162	5.82874	2.33133	7.27224
CAETHG_RS07590	K09768	YaiI/YqxD family protein	85.4151	78.3467	66.168	80.7386	76.0314	89.8662	85.1404	87.6281	90.7817	96.198	77.6671	83.6793	91.5359	5.92703	4.33443	6.95482
CAETHG_RS07595		hypothetical protein	33.1337	31.646	19.2549	14.6875	21.7489	16.4618	26.5229	21.0158	27.4842	16.7028	24.6805	21.5779	21.7343	5.36234	5.42646	1.74793
CAETHG_RS07600	RS07600	pyridoxamine 5'-phosphate oxidase family protein	563.934	476.963	541.636	390.083	331.233	366.988	371.808	345.65	375.889	325.096	493.154	356.676	348.878	24.6285	25.5499	81.1402
CAETHG_RS07605		helix-turn-helix transcriptional regulator	32.4845	30.7631	32.4614	35.1451	28.9122	25.4882	25.2419	18.5271	24.9666	22.7593	32.7135	26.5475	22.0843	4.61366	3.27238	5.33728
CAETHG_RS07610	GPI	glucose-6-phosphate isomerase	41.8396	47.7475	54.0892	48.1589	47.7469	40.4235	54.9838	45.5167	49.6011	52.9355	47.9588	47.7181	49.3511	5.94831	3.71572	0.881582
CAETHG_RS07615	RS07615	methyl-accepting chemotaxis sensory transducer	11.4017	13.1137	12.8275	10.7998	9.06519	10.1374	10.5175	7.71962	8.8804	6.96193	12.0357	9.90667	7.85398	0.759958	0.966268	2.09096
CAETHG_RS07620	guaA	glutamine-hydrolyzing GMP synthase	180.17	186.588	250.052	205.231	187.415	184.353	208.021	306.44	290.824	319.74	205.51	193.263	305.668	12.0943	14.4734	61.6664
CAETHG_RS07625	IMPDH	IMP dehydrogenase	232.04	245.909	323.789	291.016	244.532	238.247	263.973	356.179	333.273	407.897	273.189	248.917	365.783	23.7275	38.2278	61.6717
CAETHG_RS07630	groEL	chaperonin GroEL	5973.75	6518.54	5810.62	5816.41	4004.49	4538.32	4408.94	4102.88	4159.29	3935.86	6029.83	4317.25	4066.01	783.307	116.187	1068.69
CAETHG_RS07635	groES	co-chaperone GroES	8467.65	8804.06	7476.9	8596.11	5661.69	6041.26	6915.12	5295.24	5570.98	5071.24	8336.18	6206.02	5312.49	1305.2	250.317	1553.42
CAETHG_RS07640		TVP38/TMEM64 family protein	36.1221	36.5949	23.3088	31.4688	24.3879	27.146	20.616	30.6976	26.824	15.0877	31.8736	24.05	24.2031	4.57424	8.12831	4.47344
CAETHG_RS07645	Hyd1a	(2Fe-2S)-binding protein	814.095	953.773	597.185	760.765	275.823	292.998	274.344	656.388	621.729	600.289	781.455	281.055	626.136	240.004	28.3079	256.126
CAETHG_RS07650	Hyd1b	NADH-quinone oxidoreductase subunit NuoF	694.206	840.799	528.322	698.29	251.282	266.783	265.198	662.707	590.025	588.492	690.404	261.088	613.741	218.712	42.4124	228.967
CAETHG_RS07655	Hyd1c	NAD(P)H-dependent oxidoreductase subunit E	480.914	526.737	319.754	379.301	150.707	156.689	157.484	364.017	380.899	339.793	426.677	154.96	361.57	112.211	20.6617	141.866
CAETHG_RS07660	OGG1	DNA-3-methyladenine glycosylase 2 family protein	8.14067	8.3097	6.96712	8.81526	13.3588	9.20726	14.1288	6.60372	7.65297	7.59191	8.05819	12.2316	7.28287	2.75501	0.588954	2.66173
CAETHG_RS07665	Nfn	bifunctional dihydroorotate dehydrogenase B NAD binding subunit/NADPH-dependent glutamate synthase	2735.57	2793.45	2788.41	2714.14	3504.21	2573.76	3292.13	3279.83	3065.74	3383.6	2757.9	3123.37	3243.06	447.656	162.09	252.743
CAETHG_RS07670	rex	redox-sensing transcriptional repressor Rex	78.324	64.0607	70.0344	53.3006	48.3424	62.7267	81.157	73.7571	88.5649	87.5117	66.4299	64.0753	83.2779	14.4707	8.26205	10.4733
CAETHG_RS07675	ABCF3	ABC-F family ATP-binding cassette domain-containing protein	93.2715	81.837	83.2724	96.1807	89.8364	88.5731	97.3595	93.7389	102.73	103.197	88.6404	91.923	99.8886	4.42443	5.33089	5.7843
CAETHG_RS07680	ABC-2.P_9	ABC transporter permease subunit	21.1757	20.5028	19.9154	25.4636	17.7183	14.9344	14.9356	19.8554	12.6108	16.6573	21.7644	15.8628	16.3745	4.97648	3.63057	3.26959
CAETHG_RS07685	ABC-2.A_28	ABC transporter ATP-binding protein	14.308	13.6415	12.6478	16.9983	14.2861	12.7214	12.1425	12.8358	12.0356	9.95559	14.3989	13.05	11.609	2.17186	1.48672	1.39523
CAETHG_RS07690	URA42	dihydroorotase	71.2739	71.8062	63.6857	67.8381	78.3186	68.0476	71.3818	65.8358	68.6773	75.0397	68.651	72.5827	69.8509	4.89192	4.71286	2.01496
CAETHG_RS07695	paaH2	3-hydroxyacyl-CoA dehydrogenase family protein	216.222	204.685	226.903	237.957	326.395	281.005	327.727	288.645	276.933	270.268	221.442	311.709	278.615	42.7964	9.30315	45.6659
CAETHG_RS07700	RS07700	thiamine-binding protein	145.813	135.969	157.595	140.58	204.072	141.247	215.398	188.359	181.871	147.01	144.989	186.906	172.413	40.0031	22.2376	21.2881
CAETHG_RS07705	RS07705	response regulator transcription factor	77.7418	64.9698	81.6852	74.1191	80.3243	91.1336	98.3748	91.9866	84.3894	96.2813	74.629	89.9442	90.8858	10.8452	6.02194	9.12622
CAETHG_RS07710	lytS	histidine kinase	179.63	174.18	180.919	187.898	185.49	194.176	191.39	195.209	190.431	187.398	180.657	190.352	191.013	3.82343	3.93774	5.79786
CAETHG_RS07715	cstA	carbon starvation protein A	732.974	812.503	831.255	872.397	1135.66	1024.07	999.142	1184.12	1011.85	1147.89	812.282	1052.96	1114.62	108.047	90.8296	159.757
CAETHG_RS07720	cstA2	carbon starvation protein A	6031.65	6460.08	5988.25	7651.85	6739.28	6029.62	5849.03	4025.31	4020.23	4044.18	6532.96	6205.97	4029.91	818.706	12.616	1360.6
CAETHG_RS07725	PreP	insulinase family protein	141.78	147.861	177.722	152.103	123.256	128.296	130.182	178.209	173.439	183.903	154.867	127.245	178.517	12.7685	5.23907	25.6618
CAETHG_RS07730	proC	pyrroline-5-carboxylate reductase	203.428	221.271	234.992	231.62	197.457	172.372	217.286	257.875	232.288	271.628	222.828	195.705	253.93	25.6946	19.9647	29.1353
CAETHG_RS07735	pyc	pyruvate carboxylase	810.776	745.975	1134.16	801.087	543.852	464.261	553.609	813.192	845.366	798.383	873.001	520.574	818.98	145.854	24.0201	189.811
CAETHG_RS07740	KAE1	tRNA (adenosine(37)-N6)-threonylcarbamoyltransferase complex transferase subunit TsaD	25.4235	28.4797	30.8631	20.7582	26.7481	20.2984	24.3267	38.1376	31.5083	29.8133	26.3811	23.7911	33.1531	3.06203	4.39917	4.83416
CAETHG_RS07745		RusA family crossover junction endodeoxyribonuclease	7.01409	6.59449	8.33743	8.66134	8.44073	7.99457	11.1017	10.5367	11.313	10.9021	7.65184	9.17899	10.9173	1.39589	0.388375	1.63387
CAETHG_RS07750		DUF1836 domain-containing protein	138.51	141.352	152.765	134.452	193.045	209.609	171.076	194.202	206.003	185.877	141.77	191.243	195.361	32.4869	10.113	29.8233
CAETHG_RS07755		DUF1667 domain-containing protein	50.3191	37.6351	39.406	42.1741	49.2202	48.27	56.2188	56.9152	52.9243	66.1506	42.3836	51.2364	58.6634	5.75277	6.78422	8.15031
CAETHG_RS07760	RS07760	FAD-dependent oxidoreductase	63.8574	66.1019	77.6771	55.9656	54.6729	48.8899	69.6725	71.2986	65.2924	78.8195	65.9005	57.7451	71.8035	8.80325	6.77766	7.05919
CAETHG_RS07765	glpA	NAD(P)/FAD-dependent oxidoreductase	20.5976	17.3503	18.7406	17.5363	16.5247	21.6709	23.8159	22.6145	17.8589	22.8176	18.5562	20.6705	21.097	3.43752	2.8061	1.36065
CAETHG_RS07770	fdhC	formate/nitrite transporter family protein	447.771	488.679	435.83	498.375	396.022	447.064	485.796	462.605	391.227	419.769	467.664	442.961	424.534	46.0362	35.9268	21.641
CAETHG_RS07775	RS07775	DUF3786 domain-containing protein	1135.29	1238.6	1093.41	1252.95	848.493	999.811	1095.02	974.245	940.665	972.751	1180.06	981.109	962.554	169.645	18.9707	120.581
CAETHG_RS07780	RS07780	hypothetical protein	3935.33	4214.07	3543.89	4252.25	3340.95	3411.51	3901.04	2546.75	2362.14	2520.92	3986.38	3551.17	2476.61	430.017	99.9651	777.124
CAETHG_RS07785	RS07785	CooT family nickel-binding protein	3627.83	3568.81	3324.43	3093.85	2372.58	2195.91	3176.29	2041.97	1972.6	1846.98	3403.73	2581.59	1953.85	497.63	98.8403	727.11
CAETHG_RS07790	RS07790	DUF4445 domain-containing protein	3102.59	3464.47	2725.71	3681.24	3118.06	2825.31	3462.02	2005.75	1945.59	2006.36	3243.5	3135.13	1985.9	377.19	34.91	696.901
CAETHG_RS07795	gcvH	glycine cleavage system protein GcvH	3908.61	4291.99	3468.2	4595.29	3611.21	3294.3	4498.8	2764.54	2521.27	3022.04	4066.02	3801.44	2769.28	646.101	250.417	685.185
CAETHG_RS07800	AcsB(ACS)	CO dehydrogenase/CO-methylating acetyl-CoA synthase complex subunit beta	6735.03	8041.06	5948.27	7947.14	6391.51	5955.6	7374.38	4853.31	4327.86	5211.1	7167.88	6573.83	4797.43	907.527	444.267	1233.39
CAETHG_RS07805	acsE	dihydropteroate synthase	8930.21	10427.2	7894.01	9711.57	7951.75	7740.91	9170.34	6162.03	5740.38	6689.62	9240.74	8287.67	6197.34	950.704	475.605	1556.71
CAETHG_RS07810	AcsC	acetyl-CoA decarbonylase/synthase complex subunit gamma	7006.49	7846.61	5851.77	8002.94	6416.57	6026.56	6995.48	4319.32	4091.79	4633.1	7176.95	6479.53	4348.07	859.443	271.798	1473.78
CAETHG_RS07815	AcsD	acetyl-CoA decarbonylase/synthase complex subunit delta	9636.46	11434.4	8332.45	12156.4	10070.7	9178.84	10893.5	6696.81	6061.27	7744.02	10389.9	10047.7	6834.03	1265.68	849.725	1961.68
CAETHG_RS07820	cooC	AAA family ATPase	7489.02	8605.7	6582.45	9934.34	9057.47	7413.06	10211.7	6063.96	5690.06	6886.35	8152.87	8894.07	6213.46	1260.66	611.995	1384.22
CAETHG_RS07825	lpdA	dihydrolipoyl dehydrogenase	6737.73	7825.16	5524.36	7657.81	6633.16	5941.01	7735.22	4113.09	3731.11	4443.85	6936.27	6769.8	4096.02	861.982	356.68	1593.94
CAETHG_RS07830	metF	methylenetetrahydrofolate reductase	8222.91	9617.68	6782.88	9911.14	8502.13	7626.6	10325.4	5102.64	4715.64	5736.28	8633.66	8818.03	5184.86	1250	515.263	2046.47
CAETHG_RS07835	MetV	methylenetetrahydrofolate reductase C-terminal domain-containing protein	5325.4	6194.44	4500.68	6432.68	5479.15	4899.71	6077.05	3530.9	3339.99	4017.38	5613.3	5485.3	3629.42	674.847	349.275	1110.29
CAETHG_RS07840	folD	bifunctional 5,10-methylene-tetrahydrofolate dehydrogenase/5,10-methylene-tetrahydrofolate cyclohydrolase	8221.64	9379.24	6808.82	10569.4	9306.9	8010.63	10721.4	5926.85	5329.05	6696.43	8744.78	9346.32	5984.11	1264.72	685.487	1792.93
CAETHG_RS07845	fchA	cyclodeaminase/cyclohydrolase family protein	8829.57	9814.8	11478.4	11212.8	10210.6	9532.61	11428.6	12126.4	10950.4	12524.8	10333.9	10390.6	11867.2	885.617	818.582	869.336
CAETHG_RS07850	fhs	formate--tetrahydrofolate ligase	18153.2	20494.7	23598.1	25661.2	23734.2	21205.3	26235.1	26247.2	23749	27953.5	21976.8	23724.9	25983.3	2270.2	2114.67	2008.63
CAETHG_RS07855	cooC2	AAA family ATPase	2961.61	3066.58	4188.34	3352.49	2775.26	2611.95	3544.08	4847.37	4450.21	5108.87	3392.26	2977.1	4802.15	447.674	331.652	956.643
CAETHG_RS07861	AcsA (CODH)	CO dehydrogenase	5634.55	5489.9	6989.72	5449.95	4659.49	4596.17	5879.16	6430.85	6123.18	6746.98	5891.03	5044.94	6433.67	624.21	311.914	699.87
CAETHG_RS07862	AcsA (CODH)	CO dehydrogenase	8675	8635.96	10715.6	9402.57	8314.87	7847.45	9872.58	10694	9843.29	11320.7	9357.29	8678.3	10619.3	938.46	741.509	984.988
CAETHG_RS07865	RS07865	universal stress protein	118.38	109.303	124.128	146.224	243.454	205.056	242.912	248.29	220.535	271.831	124.509	230.474	246.885	45.7996	25.6768	66.4253
CAETHG_RS07870	RS07870	NifB/NifX family molybdenum-iron cluster-binding protein	773.477	793.964	810.849	978.608	1178.02	1151.6	1192.81	852.885	800.191	1126.59	839.225	1174.15	926.556	99.244	175.229	173.734
CAETHG_RS07875	K06933	DUF134 domain-containing protein	189.865	192.238	240.732	245.091	271.623	245.431	284.835	230.614	226.142	289.998	216.981	267.296	248.918	19.7844	35.6467	25.46
CAETHG_RS07880	RS07880	Mrp/NBP35 family ATP-binding protein	150.045	163.614	166.393	201.989	234.972	200.727	265.942	176.843	191.309	263.724	170.51	233.88	210.626	31.0437	46.5503	32.0566
CAETHG_RS07885		hypothetical protein	24.1662	17.9078	20.6032	20.8971	17.5036	13.1512	10.9154	17.0249	20.2761	14.2827	20.8936	13.8567	17.1946	4.45808	3.00032	3.51996
CAETHG_RS07890		LysR family transcriptional regulator	9.324	7.05851	9.06803	7.2464	6.95484	6.91151	4.71877	4.83869	5.39049	7.69133	8.17424	6.19504	5.97351	1.16891	1.51305	1.21171
CAETHG_RS07895		YeiH family putative sulfate export transporter	2.04314	2.79405	1.94289	1.48202	1.46303	0.586256	1.94637	0.446436	1.23256	1.31085	2.06552	1.33188	0.996613	0.567936	0.478073	0.546687
CAETHG_RS07900	RS07900	4Fe-4S binding protein	302.312	295.279	385.144	312.02	207.322	248.891	224.029	339.298	319.145	291.578	323.689	226.747	316.674	45.9296	23.9553	54.0579
CAETHG_RS07905		SufD family Fe-S cluster assembly protein	50.8188	47.482	51.7636	65.711	71.725	67.6264	73.9334	78.2121	71.0895	87.6883	53.9438	71.0949	78.9966	3.75167	8.32718	12.8078
CAETHG_RS07910	sufC2	ATP-binding cassette domain-containing protein	61.9183	52.9528	57.9189	62.8002	69.0102	70.9947	69.1877	73.5009	79.1025	111.094	58.8976	69.7309	87.899	3.57946	20.2814	14.6545
CAETHG_RS07915	RS07915	MOSC domain-containing protein	83.4038	92.4765	85.2177	104.171	115.899	111.555	98.2075	86.3709	95.6783	94.3756	91.3172	108.554	92.1416	7.84013	5.03985	9.72217
CAETHG_RS07920	RS07920	class I SAM-dependent methyltransferase	25.0728	24.9988	29.2126	20.5978	17.4956	19.7251	18.0484	22.8026	26.2313	24.1399	24.9705	18.4231	24.3913	1.44258	1.72815	3.62454
CAETHG_RS07925	modD	ModD protein	28.9057	23.2366	28.5055	27.5791	18.552	15.5439	13.4624	28.048	24.3915	22.0191	27.0567	15.8528	24.8195	6.22429	3.03713	5.92926
CAETHG_RS07930		hypothetical protein	89.7647	87.7077	89.9549	103.334	86.9633	103.806	92.4323	113.684	116.153	113.191	92.6902	94.4007	114.343	8.3168	1.58742	12.0377
CAETHG_RS07935		HDIG domain-containing protein	0	0	0.290297	0.347971	0.400764	1.28473	0	0	0.675262	0.923341	0.159567	0.561832	0.532868	0.547262	0.477856	0.224355
CAETHG_RS07940		hypothetical protein	300.226	314.367	449.715	427.555	1253.91	927.565	961.822	1309.79	1377.47	1349.77	372.966	1047.76	1345.68	342.939	34.0264	498.376
CAETHG_RS07945		CPBP family intramembrane metalloprotease	11.3053	6.62589	7.81866	6.44326	6.74619	9.73186	10.0968	4.32299	5.68346	8.80765	8.04829	8.85827	6.27136	1.92632	2.29941	1.32323
CAETHG_RS07950		AAA family ATPase	11.7299	10.8031	12.4291	15.2805	6.15957	4.58385	7.90182	4.83315	6.30122	6.08201	12.5606	6.21508	5.73879	4.73093	0.791929	3.80855
CAETHG_RS07955		hypothetical protein	430.208	436.919	460.841	504.435	325.96	356.262	277.958	234.095	245.926	240.092	458.101	320.06	240.038	97.6618	5.9158	110.31
CAETHG_RS07960		DUF1653 domain-containing protein	105.194	84.7724	102.62	28.943	29.7626	33.3936	33.26	34.8745	43.1274	32.9144	80.3824	32.1387	36.9721	2.3193	5.41999	26.5683
CAETHG_RS07965		hypothetical protein	24.1892	22.3303	24.2983	23.6889	16.1014	18.6393	11.6029	11.8737	16.5794	11.3352	23.6267	15.4479	13.2627	5.04421	2.88487	5.46321
CAETHG_RS07970		hypothetical protein	29.6619	31.8714	37.1139	24.913	17.4205	19.7101	19.4267	18.7616	20.7194	26.7574	30.89	18.8524	22.0795	3.19703	4.16779	6.23087
CAETHG_RS07975		hypothetical protein	129.459	105.356	102.347	99.5413	80.9543	85.0278	64.218	79.632	95.7362	70.281	109.176	76.7334	81.883	14.5304	12.8761	17.4352
CAETHG_RS07980	recG	putative DNA binding domain-containing protein	54.1016	50.9684	56.6893	57.2842	68.3315	61.9116	67.1719	73.0299	73.0224	67.3418	54.7609	65.805	71.1313	5.09452	3.28183	8.34999
CAETHG_RS07985		DEAD/DEAH box helicase family protein	40.0586	37.957	45.7248	37.3734	29.0859	30.2384	29.74	34.6224	39.2974	34.7857	40.2784	29.6881	36.2351	3.87151	2.65324	5.34427
CAETHG_RS07990	K07445	DUF1156 domain-containing protein	54.5696	52.9666	59.7745	47.385	37.5094	37.5268	44.7466	49.8835	52.0192	48.5597	53.6739	39.9276	50.1542	5.05121	1.74557	7.14065
CAETHG_RS07995		DUF3780 domain-containing protein	77.2442	79.162	84.8736	86.5678	56.668	55.3179	68.8706	69.0378	68.2015	72.9698	81.9619	60.2855	70.0697	14.4861	2.54618	10.8553
CAETHG_RS08000	RS08000	DUF499 domain-containing protein	87.0116	85.8674	101.911	92.9271	68.9756	65.5065	81.7897	77.8353	81.1294	93.2574	91.9293	72.0906	84.074	12.5532	8.12181	9.99067
CAETHG_RS08005		TIGR04540 family protein	47.435	41.6242	48.1148	36.0462	31.1363	29.1124	31.067	32.3036	44.5933	28.6946	43.3051	30.4386	35.1972	2.95662	8.33494	6.5055
CAETHG_RS08010		N-acetylmuramoyl-L-alanine amidase	0.543309	1.16756	1.29163	1.23859	1.06988	1.42905	1.0675	1.95881	0.901341	0.821651	1.06027	1.18881	1.22727	0.171693	0.634787	0.0874539
CAETHG_RS08015		DUF2922 domain-containing protein	75.5403	82.8236	60.8389	86.984	138.634	197.07	80.7742	160.259	161.126	152.32	76.5467	138.826	157.902	54.0929	4.85306	42.5466
CAETHG_RS08020		DUF1659 domain-containing protein	89.6206	103.364	76.6228	86.2225	175.941	206.748	126.008	185.765	226.429	184.857	88.9575	169.565	199.017	53.3229	23.7438	56.9768
CAETHG_RS08030		sigma-70 family RNA polymerase sigma factor	85.4361	98.463	101.883	115.841	75.5272	68.1411	72.6517	77.8345	82.68	89.6105	100.406	72.1067	83.375	22.0776	5.91869	14.247
CAETHG_RS08035	RS08035	hypothetical protein	71.1675	77.3021	97.9176	75.8161	61.0976	59.3704	65.0258	76.4388	70.3462	76.8347	80.5508	61.8313	74.5399	7.38195	3.63728	9.55738
CAETHG_RS08040		hypothetical protein	74.7626	72.1225	75.7649	78.9986	74.5066	66.0273	76.4853	64.9268	69.4086	79.2276	75.4122	72.3398	71.1876	5.6268	7.31449	2.18379
CAETHG_RS08045		hypothetical protein	20.1051	24.5045	29.1059	22.2329	33.2878	28.0985	29.2831	32.0956	27.878	35.0944	23.9871	30.2231	31.6893	4.57066	3.62535	4.08987
CAETHG_RS08050		hypothetical protein	18.1834	12.3174	19.1707	18.4737	21.2765	19.131	30.0314	20.9024	21.8594	17.5356	17.0363	23.4796	20.0991	5.33808	2.27108	3.22297
CAETHG_RS08055		hypothetical protein	3.05275	3.93617	6.38653	3.47971	7.21375	6.42367	7.1977	8.07121	6.07736	4.30892	4.21379	6.94504	6.1525	1.77146	1.88227	1.40514
CAETHG_RS08060	RS08060	hypothetical protein	19.9939	16.2821	27.0184	26.6287	21.551	21.2573	27.2923	29.3398	20.7165	29.2822	22.4808	23.3669	26.4462	3.22162	4.96214	2.08133
CAETHG_RS08065		DnaD domain protein	6.69396	6.53871	4.05078	7.16774	6.39113	6.82937	6.64261	9.26354	8.07649	8.5895	6.1128	6.62104	8.64318	0.327053	0.595346	1.33854
CAETHG_RS08070		helix-turn-helix domain-containing protein	12.1594	7.46579	10.7369	9.90002	9.12161	10.9655	13.652	13.5691	10.5664	23.6427	10.0655	11.2464	15.9261	1.97821	6.84937	3.09948
CAETHG_RS08075		helix-turn-helix transcriptional regulator	5.78114	6.21177	6.41374	4.39313	2.52982	4.05494	8.83468	6.94766	6.39389	2.91429	5.69995	5.13981	5.41861	2.71165	2.18641	0.280068
CAETHG_RS08080		hypothetical protein	5.13879	1.84053	7.32999	2.92875	4.49746	7.20878	1.12186	0	2.84173	0.863495	4.30952	4.27604	1.23507	2.57942	1.45685	1.76544
CAETHG_RS08085		helix-turn-helix transcriptional regulator	9.78818	7.3621	0.930792	4.46286	2.56998	3.08948	3.84639	4.70529	3.24769	4.93426	5.63598	3.16862	4.29575	0.83273	0.914835	1.23522
CAETHG_RS08095		site-specific integrase	56.229	64.9237	67.9455	64.4474	64.4372	56.5445	63.6834	62.1614	62.0169	63.5811	63.3864	61.555	62.5865	3.83914	0.864355	0.918125
CAETHG_RS08105	znuA2	zinc ABC transporter substrate-binding protein	28.23	21.0824	20.1813	26.0165	29.9636	36.0205	19.9313	24.0612	31.8864	24.8283	23.8775	28.6385	26.9253	6.76317	4.31354	2.41144
CAETHG_RS08110	RS08110	HD-GYP domain-containing protein	111.196	103.861	138.213	142.028	126.155	102.589	122.178	134.311	147.172	172.857	123.824	116.974	151.446	16.218	19.6255	18.2494
CAETHG_RS08115	tsaE	tRNA (adenosine(37)-N6)-threonylcarbamoyltransferase complex ATPase subunit type 1 TsaE	110.349	104.619	162.803	113.297	128.355	99.4527	119.567	158.455	150.312	156.656	122.767	115.792	155.141	12.1618	4.2776	20.9966
CAETHG_RS08120	tsaB	tRNA (adenosine(37)-N6)-threonylcarbamoyltransferase complex dimerization subunit type 1 TsaB	123.59	110.246	162.861	165.684	132.656	107.677	134.397	159.426	180.82	166.923	140.595	124.91	169.056	23.7616	10.8551	22.379
CAETHG_RS08125	rimI	ribosomal protein S18-alanine N-acetyltransferase	155.397	150.187	194.294	159.793	147.877	134.083	137.316	200.093	191.873	204.337	164.918	139.759	198.768	11.6204	6.33669	29.611
CAETHG_RS08130	YARS2	tyrosine--tRNA ligase	229.844	239.802	223.033	206.898	204.872	212.331	222.675	245.632	247.167	225.773	224.894	213.293	239.524	7.96918	11.9335	13.1448
CAETHG_RS08135		hypothetical protein	79.22	64.808	80.8974	47.7152	44.909	44.042	24.7629	16.2281	30.8649	24.9594	68.1601	37.9046	24.0175	10.5138	7.36372	22.5715
CAETHG_RS08140	recG2	putative DNA binding domain-containing protein	11.8012	8.39399	11.5383	11.3677	9.38284	9.09356	10.886	7.59061	10.4784	10.725	10.7753	9.78747	9.59801	1.11427	1.74282	0.632153
CAETHG_RS08145	RS08145	zinc-ribbon domain-containing protein	1053.92	465.017	617.318	477.973	448.928	406.969	469.959	552.444	1114.78	347.031	653.557	441.952	671.42	31.7806	397.464	127.64
CAETHG_RS08150		ECF transporter S component	442.541	390.113	287.869	270.636	220.352	246.679	220.725	243.725	253.476	251.679	347.789	229.252	249.627	24.0838	5.18912	63.3801
CAETHG_RS08155		inositol phosphorylceramide synthase	51.5441	46.7236	50.6193	45.2933	37.4014	33.9185	23.0783	54.9618	61.9825	48.1877	48.5451	31.4661	55.044	9.21938	6.89774	12.1782
CAETHG_RS08160	RS08160	sugar-phosphatase	30.0422	27.1831	37.5897	21.3703	17.7922	22.3393	13.9062	43.7049	39.7217	39.1704	29.0463	18.0125	40.8657	3.83351	2.47426	11.4288
CAETHG_RS08165	prfC	peptide chain release factor 3	188.248	190.042	180.668	172.615	161.909	155.172	181.172	186.876	173.907	187.334	182.893	166.084	182.706	11.4909	7.62323	9.65117
CAETHG_RS08170	WARS	tryptophan--tRNA ligase	420.863	445.331	545.682	346.653	184.009	114.357	175.69	245.415	128.713	184.854	439.632	158.018	186.327	99.3	58.3653	155.065
CAETHG_RS08175	chvB	DUF2329 domain-containing protein	11.4592	13.6246	13.7689	13.0619	10.0103	10.5465	12.0362	12.8705	12.5316	12.3955	12.9787	10.8643	12.5992	1.3935	0.244626	1.12724
CAETHG_RS08180	lysA	diaminopimelate decarboxylase	428.09	423.781	481.608	438.825	502.404	430.725	462.208	512.583	548.453	512.916	443.076	465.112	524.651	32.1448	20.6144	42.1997
CAETHG_RS08185	lysC2	aspartate kinase	295.348	302.465	338.814	319.463	366.517	285.155	356.831	396.745	404.613	382.805	314.023	336.168	394.721	37.2364	11.0437	41.6957
CAETHG_RS08190	bioB2	[FeFe] hydrogenase H-cluster radical SAM maturase HydE	113.735	109.604	106.802	106.347	117.349	118.54	143.624	120.88	121.465	123.627	109.122	126.504	121.991	15.7597	1.44669	9.01963
CAETHG_RS08195	uvrD4	AAA family ATPase	229.465	223.694	229.439	217.107	223.479	229.635	198.864	224.935	228.715	227.496	224.926	217.326	227.048	13.295	1.92953	5.11187
CAETHG_RS08200	ftsH	ATP-dependent zinc metalloprotease FtsH	78.1296	89.2029	87.2008	69.1527	71.7847	73.5926	79.2058	92.5755	95.0185	85.5111	80.9215	74.861	91.0351	4.25785	4.93735	8.17122
CAETHG_RS08205	PARS	proline--tRNA ligase	158.365	166.828	182.189	173.147	203.149	190.013	228.437	272.974	271.948	255.073	170.132	207.2	266.665	23.3276	10.0519	48.6974
CAETHG_RS08210		hypothetical protein	23.3267	20.101	19.2172	24.0882	23.8012	27.4582	23.8995	23.315	20.818	16.649	21.6833	25.0529	20.2607	1.76829	3.36779	2.46118
CAETHG_RS08215		PilZ domain-containing protein	4.04364	4.88795	3.36459	4.03304	6.6356	4.78616	6.62084	3.03723	2.79514	4.07683	4.0823	6.0142	3.30307	1.31732	0.680942	1.39581
CAETHG_RS08220	pgdA4	polysaccharide deacetylase family protein	0.998632	0.268255	0.712226	0.853726	1.63875	0.788005	1.96213	0.300034	0.552239	0.251707	0.70821	1.46296	0.367993	0.58138	0.16138	0.560409
CAETHG_RS08225		hypothetical protein	0.396563	0.213051	0.754211	0.452026	0.520606	0	0	0.238291	0.657892	0.199909	0.453963	0.173535	0.365364	0.282167	0.254063	0.143345
CAETHG_RS08230	maeN2	2-hydroxycarboxylate transporter family protein	2.69344	2.58943	3.37011	3.23173	11.3522	14.4673	5.75632	4.42947	4.23319	3.43016	2.97118	10.5253	4.03094	5.12715	0.529466	4.0899
CAETHG_RS08235	ME2_3	malate dehydrogenase	5.71534	6.9491	7.43726	6.17181	23.299	34.9714	17.9279	13.9179	8.81629	10.3114	6.56838	25.3995	11.0152	11.9601	2.62262	9.84285
CAETHG_RS08240	malR	response regulator	27.6607	31.6298	24.1317	28.0582	23.3202	18.4224	16.9526	20.1282	17.1205	16.6303	27.8701	19.5651	17.9597	5.04418	1.89393	5.31925
CAETHG_RS08245	yufL	two-component system sensor histidine kinase DcuS	26.182	31.9573	27.7366	25.2626	23.9697	24.8884	25.1197	20.2866	22.9878	23.734	27.7846	24.6593	22.3362	0.581083	1.81373	2.73404
CAETHG_RS08250		TetR/AcrR family transcriptional regulator	42.2096	38.2672	33.2397	24.4324	32.4683	43.3683	37.5794	39.2338	32.0948	31.252	34.5372	37.8054	34.1936	8.03346	4.3853	1.99349
CAETHG_RS08255		hypothetical protein	12.5056	12.9738	12.7122	11.7969	6.22725	6.35179	5.64855	6.21888	9.53867	9.56486	12.4971	6.07586	8.4408	2.8769	1.92429	3.24754
CAETHG_RS08260		helix-turn-helix transcriptional regulator	15.7986	16.9754	17.4466	13.9418	14.719	15.0133	17.3564	17.149	15.2185	14.3868	16.0406	15.6962	15.5848	1.47039	1.41707	0.237623
CAETHG_RS08265		Lumazine-binding protein	29.6661	27.578	36.7688	30.7757	32.3817	36.1218	33.1829	32.848	36.1283	42.0079	31.1972	33.8955	36.9947	2.24023	4.64097	2.9011
CAETHG_RS08270		response regulator transcription factor	4.34647	2.91889	3.61656	3.71578	4.27952	4.00135	0.355833	1.63234	4.5067	3.01272	3.64943	2.8789	3.05059	1.83601	1.43756	0.404513
CAETHG_RS08275		hypothetical protein	0	0.683081	0.604535	0.72464	0.83458	0	1.66545	0	1.40622	0	0.503064	0.833343	0.468739	0.682086	0.811879	0.201328
CAETHG_RS08280		M28 family peptidase	0.2658	1.28519	0.631896	1.2119	0.872352	0.838953	0.522247	0.479149	0.73493	1.07192	0.848697	0.744517	0.762001	0.281956	0.297314	0.0557902
CAETHG_RS08285		FtsX-like permease family protein	2.31608	2.02199	3.02835	2.97	0.950168	1.52298	1.7065	2.08756	3.84234	5.54583	2.5841	1.39322	3.82524	0.85166	1.7292	1.2161
CAETHG_RS08290	ABC.CD.A_3	ABC transporter ATP-binding protein	23.8309	19.7985	24.9979	25.2036	24.8346	30.5009	30.8937	28.3442	31.2477	30.4666	23.4577	28.7431	30.0195	3.28569	1.50247	3.47901
CAETHG_RS08295		sensor histidine kinase	12.0196	14.2251	17.5588	13.3035	17.38	16.6779	14.6032	18.0037	19.6513	15.4551	14.2767	16.2204	17.7034	1.87532	2.11415	1.71846
CAETHG_RS08300		response regulator transcription factor	21.9667	13.3655	18.8755	13.2737	23.2787	20.3269	27.7336	26.0811	21.3678	22.147	16.8704	23.7797	23.1986	6.07151	2.52647	3.83242
CAETHG_RS08305		serine hydrolase	10.2776	9.25237	6.77969	7.81001	10.6967	12.5667	8.85363	10.0146	9.83084	9.14838	8.52992	10.7057	9.66462	2.09618	0.456428	1.0882
CAETHG_RS08310	catA2	chloramphenicol acetyltransferase CAT	4.46447	5.09684	5.04144	5.08888	27.4732	16.4399	14.6198	30.1799	37.6497	25.0374	4.92291	19.511	30.9557	9.17877	6.34181	13.048
CAETHG_RS08315		hypothetical protein	2.41826	0.259839	1.1498	0.826943	2.53974	2.03542	0.633523	3.19683	3.47694	1.46286	1.16371	1.73623	2.71221	0.925781	1.09099	0.782961
CAETHG_RS08325	blaI2	BlaI/MecI/CopY family transcriptional regulator	116.334	100.563	120.607	110.171	101.049	111.353	83.0657	231.786	203.153	188.279	111.919	98.4892	207.739	13.0672	22.1131	59.5784
CAETHG_RS08330	padR6	PadR family transcriptional regulator	16.3714	29.9045	17.6439	24.8815	26.5072	24.6885	20.7297	26.233	22.3315	22.5578	22.2003	23.9751	23.7074	2.4542	2.19016	0.956827
CAETHG_RS08335		hypothetical protein	10.2413	15.2185	11.6037	13.909	10.2981	13.9845	10.846	12.5696	14.9417	15.1585	12.7431	11.7095	14.2232	1.96144	1.43618	1.26345
CAETHG_RS08340		helix-turn-helix transcriptional regulator	35.666	41.9043	44.6931	30.7757	23.1923	24.5488	27.5069	44.8656	41.2895	38.3112	38.2598	25.0827	41.4888	3.36863	3.28176	8.6912
CAETHG_RS08345		DUF2889 domain-containing protein	28.7773	18.5525	26.5834	27.1788	12.413	19.4637	15.0779	15.8098	19.5511	25.6976	25.273	15.6515	20.3528	6.45521	4.99243	4.81116
CAETHG_RS08350		PadR family transcriptional regulator	15.3293	16.8455	15.2398	19.0617	21.4963	16.8612	17.7977	13.3981	22.7338	17.9139	16.6191	18.7184	18.0153	2.00849	4.66868	1.06858
CAETHG_RS08355		tRNA-dihydrouridine synthase family protein	5.49884	4.85336	4.29528	3.80552	5.92977	6.19863	5.65934	4.48426	7.60207	6.73196	4.61325	5.92925	6.27277	1.08445	1.60883	0.875962
CAETHG_RS08360	fchA2	cyclodeaminase/cyclohydrolase family protein	3.7948	3.73768	3.00718	7.5697	4.9818	1.99628	4.97072	4.18047	5.59602	3.82595	4.52734	3.98293	4.53414	2.27808	0.936537	0.316296
CAETHG_RS08365	spoVD	stage V sporulation protein D	139.553	161.681	152.286	142.24	132.011	137.307	135.668	134.97	138.358	146.15	148.94	134.996	139.826	4.24495	5.73313	7.08095
CAETHG_RS08370	K06889	alpha/beta hydrolase	5.20384	5.59147	4.45367	4.44874	8.53948	8.48629	10.9062	9.6935	7.48202	10.7554	4.92443	9.31066	9.31031	2.6801	1.67001	2.53229
CAETHG_RS08380		flavodoxin	0	0	0	0	0	0.876744	0	0	0.921641	0	0	0.292248	0.307214	0.438372	0.53211	0.173211
CAETHG_RS08385	gerKA2	spore germination protein	0.986649	1.19266	1.29008	1.26522	0.809543	0.64879	1.93858	0.148217	0.95482	1.49212	1.18365	1.1323	0.865052	0.577723	0.676433	0.171059
CAETHG_RS08390	gerKB2	GerAB/ArcD/ProY family transporter	0.504078	0.722168	0.319564	0.191526	0.441168	0.530346	0.440186	0	0.37167	0.169405	0.434334	0.470567	0.180358	0.145784	0.186077	0.158134
CAETHG_RS08395	gerKC3	Ger(x)C family spore germination protein	1.6074	1.72713	1.80644	1.33251	2.49385	1.38368	1.53126	1.75612	0.808074	1.03128	1.61837	1.80293	1.19849	0.545564	0.495649	0.309759
CAETHG_RS08400		GtrA family protein	1.42305	0.509684	0.451076	0.540693	0	0.49907	0	0.570064	0.524627	0.956486	0.731126	0.166357	0.683726	0.300634	0.237308	0.313284
CAETHG_RS08405	gtrB	glycosyltransferase family 2 protein	2.99518	2.08242	1.34034	2.20912	0.231298	0.926843	0.461567	0.423476	0.779445	1.0658	2.15677	0.539903	0.75624	0.883328	0.32179	0.877736
CAETHG_RS08410		glycosyltransferase family 39 protein	3.69484	3.14867	3.27124	3.63069	3.34522	4.15548	1.83578	1.8374	2.25459	2.05526	3.43636	3.11216	2.04908	0.995596	0.208667	0.72569
CAETHG_RS08415		hypothetical protein	0.245191	0	0.699482	0.279484	0.160943	0.773905	0.160585	0.294665	0.813536	0.247203	0.306039	0.365144	0.451802	0.292194	0.314169	0.073314
CAETHG_RS08420	ilvB5	acetolactate synthase large subunit	46.7197	48.2964	52.8496	50.6038	39.3871	42.282	46.4053	41.5113	43.3453	55.2513	49.6174	42.6915	46.7026	4.89329	7.45991	3.47739
CAETHG_RS08425	4hbD	4-hydroxybutyrate dehydrogenase	26.357	32.2389	36.7288	27.7759	25.0262	25.8121	28.2275	29.6832	31.9007	30.2502	30.7752	26.3553	30.6113	1.53629	1.15202	2.50587
CAETHG_RS08430		LysR family transcriptional regulator	66.3342	58.5252	60.4898	62.0859	49.0323	56.6924	56.8222	58.2113	59.5956	54.915	61.8588	54.1823	57.574	5.37411	2.40451	3.84689
CAETHG_RS08435		glucose 1-dehydrogenase	30.7119	36.1176	17.0171	27.2891	20.6354	21.1175	19.0057	19.7622	19.5243	15.36	27.7839	20.2529	18.2155	3.6323	2.47579	5.04019
CAETHG_RS08440		APC family permease	6.35429	6.82762	2.33461	5.76148	5.30848	3.34271	3.405	2.95045	4.3125	4.36803	5.3195	4.01873	3.87699	1.26161	0.802891	0.79508
CAETHG_RS08445	gerKA3	spore germination protein	0.68772	0.738947	0.762973	1.17586	0.150473	0.361779	0.450414	0.688739	0.507074	0.231121	0.841374	0.320888	0.475645	0.445615	0.230422	0.267274
CAETHG_RS08450	gerKC4	Ger(x)C family spore germination protein	0	0.342423	0.757622	0.181628	0	0.167646	0	0.574483	0.352462	0.3213	0.320418	0.055882	0.416082	0.100988	0.138062	0.186581
CAETHG_RS08455	gerKB3	endospore germination permease	2.327	1.96455	0.790295	1.70515	1.52744	1.57389	1.0886	1.19852	0.367663	0.837892	1.69675	1.39664	0.801358	0.267579	0.416631	0.455733
CAETHG_RS08460		MarR family transcriptional regulator	20.9663	28.7122	24.2378	27.1788	26.4451	16.8686	21.5398	29.1493	22.2791	20.7239	25.2738	21.6178	24.0508	4.79784	4.4834	1.86106
CAETHG_RS08465		GNAT family N-acetyltransferase	9.60062	8.33196	8.77843	13.8897	8.72561	8.15844	8.22252	9.31902	10.2098	7.4457	10.1502	8.36886	8.99151	2.77203	1.41085	0.903996
CAETHG_RS08470	cbf	HD domain-containing protein	29.5011	30.3778	30.3915	29.4238	17.7508	22.8478	19.5898	23.6359	22.2051	21.8943	29.9235	20.0628	22.5784	5.13311	0.928863	5.1237
CAETHG_RS08475		hypothetical protein	186.352	176.205	207.495	160.663	138.779	129.045	126.043	115.642	125.91	136.641	182.679	131.289	126.064	15.6607	10.5005	31.2874
CAETHG_RS08480	smpB	SsrA-binding protein SmpB	110.061	107.776	108.373	118.337	101.961	105.531	88.9539	118.667	101.007	103.488	111.136	98.8155	107.721	12.0838	9.5606	6.36108
CAETHG_RS08485	rnr	ribonuclease R	55.7844	65.6084	53.952	58.4601	57.1108	56.0526	58.1166	56.9585	53.8533	59.9917	58.4512	57.0933	56.9345	1.08499	3.06925	0.83362
CAETHG_RS08490	secG	preprotein translocase subunit SecG	879.92	739.042	659.323	896.65	985.982	1033.91	771.497	706.88	572.717	632.078	793.734	930.462	637.225	115.341	67.2291	146.729
CAETHG_RS08495	ENO	phosphopyruvate hydratase	648.841	671.923	750.808	704.524	867.875	690.295	843.932	1175.81	1160.53	1200.93	694.024	800.701	1179.09	92.2101	20.4011	254.9
CAETHG_RS08500	gpmI	2,3-bisphosphoglycerate-independent phosphoglycerate mutase	439.969	437.153	492.255	467.731	587.709	499.771	540.177	754.11	692.271	751.402	459.277	542.553	732.595	51.877	34.9472	140.091
CAETHG_RS08505	TPI	triose-phosphate isomerase	456.919	468.07	551.78	525.623	709.082	511.737	654.628	1061.62	996.18	1138.07	500.598	625.149	1065.29	96.9622	71.0138	296.68
CAETHG_RS08510	PGK	phosphoglycerate kinase	218.379	230.329	265.423	229.544	301.093	230.573	303.865	487.184	467.496	510.618	235.919	278.51	488.432	41.8295	21.5878	135.182
CAETHG_RS08515	GAPDH	type I glyceraldehyde-3-phosphate dehydrogenase	514.247	472.292	498.614	546.631	949.767	661.921	712.063	1259.18	1213.82	1187.92	507.946	774.584	1220.31	169.571	36.0691	359.914
CAETHG_RS08520	cggR	transcriptional regulator	42.9134	35.6481	35.3211	34.1174	89.0024	59.9467	79.5933	119.397	119.253	123.253	37	76.1808	120.634	24.2664	2.26879	41.8447
CAETHG_RS08525	rpoN	RNA polymerase factor sigma-54	118.849	110.042	78.9185	102.029	113.229	121.755	134.149	63.6614	72.2575	78.8785	102.46	123.045	71.5991	13.5715	7.62992	25.8932
CAETHG_RS08530	RS08530	DegV family protein	116.724	116.9	122.306	138.572	123.744	116.319	139.912	132.336	123.25	142.329	123.625	126.659	132.638	11.5111	9.54299	4.58598
CAETHG_RS08535	trmL	tRNA (uridine(34)/cytosine(34)/5-carboxymethylaminomethyluridine(34)-2'-O)-methyltransferase TrmL	235.594	214.917	194.715	227.992	192.526	166.357	217.987	181.47	176.187	212.021	218.304	192.29	189.893	27.622	19.3448	15.7571
CAETHG_RS08540	amiABC	N-acetylmuramoyl-L-alanine amidase	0.258015	1.10894	0.981421	0	3.38721	2.17168	2.0278	2.17054	1.99753	2.34119	0.587093	2.5289	2.16975	1.40379	0.17183	1.03315
CAETHG_RS08545	K05967	nucleotidase	119.177	136.638	75.0469	99.4259	125.416	191.276	101.7	84.4758	93.9979	81.4996	107.572	139.464	86.6578	42.857	6.52858	26.5926
CAETHG_RS08550		DMT family transporter	54.1657	49.918	51.508	63.1661	70.0145	61.1529	69.0401	51.325	52.5336	48.099	54.6895	66.7358	50.6525	4.35071	2.2925	8.36744
CAETHG_RS08555		hypothetical protein	49.9865	45.6785	32.8739	42.0676	68.0752	80.6073	63.6403	53.3356	53.2178	56.5197	42.6516	70.7743	54.3577	16.0512	1.87325	14.1269
CAETHG_RS08565		VanW family protein	42.0156	40.8539	35.8524	36.7839	57.6747	61.6855	46.8741	52.4134	70.6751	50.897	38.8765	55.4115	57.9952	11.2192	11.0073	10.3731
CAETHG_RS08570	pncC	competence/damage-inducible protein A	95.7085	100.592	88.3148	90.8836	108.396	103.052	117.934	117.533	111.963	117.117	93.8746	109.794	115.538	11.2824	3.10291	11.2228
CAETHG_RS08575	NTH	endonuclease III	134.151	143.218	159.803	152.914	175.359	147.489	161.047	190.564	182.682	187.094	147.521	161.298	186.78	12.127	3.95029	19.9181
CAETHG_RS08580	plsC	1-acyl-sn-glycerol-3-phosphate acyltransferase	237.966	234.455	293.701	272.75	295.103	262.289	318.264	329.37	298.163	328.394	259.718	291.885	318.642	24.8782	17.7425	29.5037
CAETHG_RS08585	queG3	tRNA epoxyqueuosine(34) reductase QueG	5.67474	5.4877	6.47557	5.82157	8.93974	7.96062	5.94657	6.59246	5.64859	8.00984	5.8649	7.61564	6.7503	1.53537	1.18851	0.875391
CAETHG_RS08590	cysE	serine O-acetyltransferase	44.2248	50.5308	54.4937	42.6001	67.0531	61.93	55.0733	77.8512	49.6011	86.9775	47.9623	61.3521	71.4766	10.5828	19.4866	11.7949
CAETHG_RS08595	cysK2	cysteine synthase A	147.267	156.057	199.453	156.997	319.29	223.449	215.221	312.279	168.933	358.1	164.943	252.653	279.771	67.224	98.6845	60.019
CAETHG_RS08600	K07058	YihY family inner membrane protein	0.651397	0.233306	0.619436	0.2475	0.570101	0.685342	0.568832	0.52189	0.240146	0.875657	0.43791	0.608092	0.545897	0.188389	0.318435	0.0861117
CAETHG_RS08605	RS08605	Ig-like domain-containing protein	783.95	855.909	754.178	958.261	1048.6	1109.81	913.224	811.53	847.784	795.65	838.075	1023.88	818.322	88.4485	26.7222	113.407
CAETHG_RS08610	RS08610	NADH peroxidase	5909.39	6041.57	4739.52	4999.48	5616.54	6193.45	4756.36	4890.74	4418.11	3849.86	5422.49	5522.12	4386.24	645.718	521.175	629.017
CAETHG_RS08615	flK	thioesterase	0.478027	1.02727	0.909146	0	0.627553	2.01175	1.25231	0	1.05739	0	0.603611	1.29721	0.352462	0.86083	0.610483	0.489335
CAETHG_RS08620	SLC17A	MFS transporter	4.14919	4.15079	3.40139	3.58789	3.94441	2.4085	2.81117	1.71945	1.26592	2.0195	3.82232	3.05469	1.66829	0.702778	0.379384	1.09173
CAETHG_RS08625		LysR family transcriptional regulator	27.955	24.5158	16.4192	32.8021	40.4771	42.1714	44.1566	31.1255	25.2345	31.293	25.423	42.2684	29.2177	4.96627	3.45053	8.83634
CAETHG_RS08630		hypothetical protein	7.00745	5.64707	4.33136	6.78939	6.43955	6.63536	7.34311	6.73712	3.87508	2.47273	5.94381	6.806	4.36165	0.388201	2.17343	1.23972
CAETHG_RS08635	fadK	medium-chain fatty-acid--CoA ligase	2.25999	2.54397	2.04677	2.20807	1.83666	3.05713	2.39644	1.55201	2.14245	1.95304	2.2647	2.43008	1.8825	0.511023	0.301477	0.280852
CAETHG_RS08640		electron transfer flavoprotein subunit alpha/FixB family protein	3.47669	5.89842	5.74219	4.58867	2.88265	4.23543	3.3556	4.39812	5.05946	2.21383	4.92649	3.49123	3.89047	0.784408	1.48919	0.740803
CAETHG_RS08645	fixA3	electron transfer flavoprotein subunit beta/FixA family protein	7.26856	7.05418	8.47269	8.01788	4.30935	6.66059	3.68551	5.9174	4.40846	4.96427	7.70333	4.88515	5.09671	2.02347	0.763137	1.56957
CAETHG_RS08650		acyl-CoA dehydrogenase family protein	3.39889	7.30413	6.46424	4.98119	3.39966	3.57601	5.08814	6.61334	4.83317	4.56904	5.53711	4.02127	5.33852	0.897024	1.1119	0.823851
CAETHG_RS08655		CoA transferase	1.81369	3.08559	2.15588	2.23964	1.1905	2.22624	0.395952	2.3613	2.34025	1.21905	2.3237	1.2709	1.97353	0.892284	0.653483	0.536143
CAETHG_RS08660		acyl-CoA/acyl-ACP dehydrogenase	10.5667	11.3538	10.7981	10.966	5.17611	7.63283	4.95801	5.30699	5.40728	5.24722	10.9212	5.92231	5.3205	2.7983	0.0808781	3.07458
CAETHG_RS08665	manA	class I mannose-6-phosphate isomerase	1.69204	2.42411	3.03926	1.50009	3.45537	3.16483	2.46263	1.58158	3.11897	1.70593	2.16388	3.02761	2.13549	0.870055	0.853982	0.507068
CAETHG_RS08670		rubrerythrin	0	1.90399	0	2.4238	0.930509	1.1186	0.928439	1.27773	0.783925	1.42923	1.08195	0.992517	1.16363	0.721173	0.337446	0.0855851
CAETHG_RS08675		hypothetical protein	1.77455	1.43005	2.10935	1.01137	2.32962	2.80053	1.74333	2.13261	2.45329	1.34183	1.58133	2.29116	1.97591	0.772326	0.572058	0.355654
CAETHG_RS08680		hypothetical protein	16.6191	16.9172	14.1401	15.4539	15.5019	15.1845	10.8845	13.6654	24.6686	15.8736	15.7826	13.8569	18.0692	2.25214	5.82094	2.10871
CAETHG_RS08685		hypothetical protein	23.7175	16.9895	29.32	16.2208	35.2878	26.617	15.5335	19.0021	27.1057	25.5063	21.5619	25.8128	23.8714	9.40018	4.29205	2.12807
CAETHG_RS08690	leuB	3-isopropylmalate dehydrogenase	132.043	134.72	149.767	144.474	133.205	132.813	127.538	177.778	158.318	158.787	140.251	131.185	164.961	7.12924	11.1022	17.4813
CAETHG_RS08695	kdpE	response regulator transcription factor	85.2202	87.8712	93.6225	75.7203	92.4199	87.1551	84.5876	115.138	109.474	120.074	85.6086	88.0542	114.895	6.97568	5.30435	16.2488
CAETHG_RS08700	kdpD	sensor histidine kinase KdpD	60.6457	65.5284	72.3463	59.518	63.5496	59.6572	67.2376	92.4925	85.7218	91.7837	64.5096	63.4815	89.9993	3.67514	3.72135	15.0221
CAETHG_RS08705		hypothetical protein	3.65813	3.93061	2.48474	4.16975	2.05816	2.74911	2.73811	2.51215	1.73394	4.7419	3.56081	2.51513	2.996	0.888187	1.56127	0.523402
CAETHG_RS08710	kdpC	K(+)-transporting ATPase subunit C	4.7435	4.45973	5.63845	2.70347	8.17327	5.61453	2.71836	14.9642	12.132	15.8418	4.38629	5.50206	14.3127	2.63129	1.93883	5.43759
CAETHG_RS08715	kdpB	potassium-transporting ATPase subunit KdpB	6.18448	5.58578	6.8186	5.82345	5.76564	8.95859	4.69617	17.8808	19.826	22.23	6.10308	6.47347	19.9789	1.83961	2.17862	7.90647
CAETHG_RS08720	kdpA	potassium-transporting ATPase subunit KdpA	6.40968	7.12461	7.67153	7.68404	12.767	13.8362	7.81686	31.4761	27.8673	33.8713	7.22247	11.4734	31.0716	3.235	3.02238	12.721
CAETHG_RS08725	RS08725	APC family permease	166.467	170.411	180.751	170.559	129.736	129.129	93.5624	169.048	159.541	157.789	172.047	117.476	162.126	31.4711	6.05849	29.069
CAETHG_RS08730	pdxS	pyridoxal 5'-phosphate synthase lyase subunit PdxS	1146.13	1281.54	1211.62	1288.25	980.943	908.083	1038.09	1452.01	1339.57	1999.35	1231.88	975.704	1596.98	165.08	352.973	312.224
CAETHG_RS08735	pdxT	pyridoxal 5'-phosphate synthase glutaminase subunit PdxT	2341.99	2377.26	2346.22	2279.78	1485.45	1535.13	1621.89	1996.61	2053.26	2832.59	2336.31	1547.49	2294.16	370.461	467.159	443.757
CAETHG_RS08740	nupC2	ABC transporter permease	36.6821	41.3319	31.1112	37.7442	33.8394	30.4577	33.2447	33.3607	32.6753	24.9886	36.7174	32.5139	30.3415	3.00199	4.64842	3.24138
CAETHG_RS08745	nupB2	ABC transporter permease	62.0283	88.4751	57.6051	71.7373	58.0966	64.6882	58.6801	62.3382	54.16	47.3601	69.9614	60.4883	54.6194	6.36484	7.49959	7.74124
CAETHG_RS08750	nupA2	ABC transporter ATP-binding protein	80.1283	95.3546	73.5047	78.5678	67.3811	74.721	63.6842	58.4287	55.8136	51.3754	81.8889	68.5954	55.2059	6.77501	3.56575	13.3415
CAETHG_RS08755	bmpA2	BMP family ABC transporter substrate-binding protein	323.702	362.898	268.409	290.494	231.016	231.209	207.736	168.099	169.672	140.349	311.376	223.32	159.374	35.3486	16.4941	76.3191
CAETHG_RS08760	talA	fructose-6-phosphate aldolase	456.211	408.597	520.158	512.857	662.251	610.043	557.192	691.335	784.001	730.804	474.456	609.829	735.38	64.7336	46.5022	130.493
CAETHG_RS08765		C-GCAxxG-C-C family protein	565.781	531.176	554.636	528.347	599.736	584.452	506.185	665.123	679.741	631.042	544.985	563.458	658.635	44.5781	24.9894	60.9868
CAETHG_RS08770		phosphotransferase	435.286	417.258	437.117	483.302	470.646	467.935	554.333	467.173	493.458	492.09	443.241	497.638	484.24	40.7401	14.7964	28.3418
CAETHG_RS08780	pduQ	iron-containing alcohol dehydrogenase	24.151	20.068	35.2146	18.536	5.91833	5.7595	4.85067	5.22435	5.34215	4.86984	24.4924	5.5095	5.14545	6.53023	0.245843	11.0664
CAETHG_RS08785	RS08785	histidine kinase	440.357	422.421	451.394	389.871	287.316	203.135	234.998	380.062	387.907	371.15	426.011	241.817	379.706	81.758	8.3837	95.817
CAETHG_RS08790	yesN	response regulator	416.062	371.256	413.218	388.1	269.323	216.095	209.007	335.074	352.418	337.227	397.159	231.475	341.573	82.8096	9.45403	84.3233
CAETHG_RS08795	eutM	ethanolamine utilization microcompartment protein EutM	588.626	552.158	605.946	387.661	128.382	130.413	104.435	97.314	108.158	85.4075	533.597	121.077	96.9598	133.813	11.3793	245.427
CAETHG_RS08800	eutM2	ethanolamine utilization microcompartment protein EutM	352.193	338.808	426.802	227.537	67.601	64.879	45.7998	48.8962	45.702	48.7118	336.335	59.4266	47.77	84.613	1.79331	163.342
CAETHG_RS08805	Ald3	phosphate propanoyltransferase	414.324	392.363	493.44	263.021	78.3429	71.7556	60.3015	52.2515	54.0583	50.9979	390.787	70.1333	52.4359	96.7315	1.5385	190.444
CAETHG_RS08810	Ald	acetaldehyde dehydrogenase (acetylating)	384.517	347.156	452.026	345.209	102.052	101.201	70.3266	100.433	84.396	67.9327	382.227	91.1934	84.2538	127.862	16.2504	170.067
CAETHG_RS08815		BMC domain-containing protein	154.535	159.66	209.597	97.6722	31.2113	26.577	18.1661	27.9766	20.8165	22.7214	155.366	25.3181	23.8382	36.5778	3.70842	75.514
CAETHG_RS08820	eutQ	cupin domain-containing protein	254.974	247.175	323.284	169.919	47.8686	40.6199	33.0121	36.4098	34.9903	32.7077	248.838	40.5002	34.7026	64.9929	1.86774	121.992
CAETHG_RS08825		BMC domain-containing protein	201.845	212.535	249.3	106.395	29.639	28.717	22.5108	23.4879	20.125	19.0252	192.519	26.9556	20.8794	39.8458	2.32502	97.3895
CAETHG_RS08830		4Fe-4S dicluster domain-containing protein	144.907	149.569	192.334	103.61	26.8629	26.9475	18.9628	21.2455	18.9363	22.8758	147.605	24.2577	21.0192	39.8526	1.97947	72.1676
CAETHG_RS08835	eutN	EutN/CcmL family microcompartment protein	108.781	70.7258	102.785	57.6537	13.644	16.7665	7.2606	24.1477	25.2882	9.08125	84.9862	12.557	19.5057	22.8928	9.04583	39.9624
CAETHG_RS08840		BMC domain-containing protein	369.389	373.518	524.885	508.57	150.797	140.571	106.115	184.544	170.504	96.3051	444.09	132.495	150.451	189.007	47.4144	174.947
CAETHG_RS08845	eutJ	ethanolamine utilization protein EutJ	359.899	355.817	474.963	425.993	125.321	123.062	91.9849	123.953	114.316	78.5442	404.168	113.456	105.605	157.007	23.9253	170.154
CAETHG_RS08850		hypothetical protein	311.927	306.028	420.975	307.964	93.5542	86.5895	69.4595	75.8385	80.1434	60.4782	336.724	83.2011	72.1534	112.836	10.3375	149.662
CAETHG_RS08855	cutD	choline TMA-lyase-activating enzyme	197.446	192.088	255.833	135.037	31.922	34.9978	23.1875	25.0145	27.1085	28.8304	195.101	30.0358	26.9844	52.7383	1.91096	96.1934
CAETHG_RS08860	cutC	choline trimethylamine-lyase	228.743	231.127	261.672	155.217	41.0486	40.225	28.9837	23.889	25.2747	27.6481	219.19	36.7524	25.6039	59.4875	1.90103	108.692
CAETHG_RS08865		aldehyde dehydrogenase family protein	294.24	266.629	299.428	172.556	43.8029	43.5561	35.7737	24.5048	25.2851	25.9152	258.213	41.0442	25.235	65.8614	0.70656	130.186
CAETHG_RS08870		BMC domain-containing protein	155.08	137.766	168.372	94.6481	27.2519	23.7676	18.3941	8.80495	11.4795	13.5423	138.966	23.1379	11.2756	35.9403	2.37526	70.5478
CAETHG_RS08875		BMC domain-containing protein	227.353	229.564	251.145	131.35	53.9695	52.4275	39.9791	22.4571	22.0449	30.7718	209.853	48.7921	25.0913	41.7516	4.92381	100.531
CAETHG_RS08880		helix-turn-helix transcriptional regulator	45.7295	43.18	52.71	18.9546	5.45759	6.5608	5.44545	3.33071	2.29893	2.09567	40.1435	5.82128	2.5751	6.58747	0.662221	20.8164
CAETHG_RS08885		membrane protein	86.6375	81.7741	101.61	56.3483	13.3809	12.5111	10.6809	7.55374	5.4486	7.19341	81.5925	12.191	6.73192	22.1073	1.12589	41.7343
CAETHG_RS08890		hypothetical protein	59.5633	40.6589	77.9644	35.1451	6.43955	9.5844	4.58944	8.4214	6.97515	3.53248	53.3329	6.87113	6.30968	14.2865	2.51148	26.9883
CAETHG_RS08895		membrane protein	35.8719	34.506	44.5079	23.3651	8.073	4.31329	2.68501	1.84758	2.83386	2.92775	34.5627	5.02377	2.53639	9.44416	0.598378	17.8158
CAETHG_RS08900	norG	PLP-dependent aminotransferase family protein	8.10389	8.02726	5.65929	5.62898	6.48299	6.79431	8.4589	4.5652	4.62145	4.72351	6.85486	7.2454	4.63672	1.1856	0.0802538	1.407
CAETHG_RS08905	lysE	LysE family transporter	1.20323	1.29286	1.14419	1.71439	0.789798	0.949449	0.788041	0.361504	0.99807	0.606552	1.33867	0.842429	0.655376	0.442501	0.321079	0.353113
CAETHG_RS08910		MFS transporter	11.0842	8.72269	14.2517	12.8124	13.5265	10.6763	10.0201	14.6341	15.8849	17.9432	11.7177	11.4076	16.1541	1.67629	1.67091	2.65535
CAETHG_RS08915	RS08915	TetR/AcrR family transcriptional regulator	47.2546	34.5699	43.6612	43.5493	29.4779	33.8499	29.4123	41.0818	50.7804	38.1815	42.2587	30.9134	43.3479	6.65048	6.59809	6.88622
CAETHG_RS08920	adh4	iron-containing alcohol dehydrogenase	5555.29	5766.06	4882.04	7048.16	13884	9487.68	10758.5	4508.99	4980.81	5826.55	5812.89	11376.7	5105.45	2845.42	667.566	3434.77
CAETHG_RS08925		DedA family protein	57.0583	39.2222	45.8335	56.5553	58.6221	70.0992	66.8476	56.2201	54.0908	52.8816	49.6673	65.1896	54.3975	6.47816	1.69026	7.95598
CAETHG_RS08930		sensor histidine kinase	10.7008	9.15932	10.6932	9.71657	12.6193	13.7391	8.31499	15.2576	14.8438	12.8	10.0675	11.5578	14.3005	2.51286	1.3158	2.14717
CAETHG_RS08935		response regulator transcription factor	4.12939	5.62017	5.23571	4.39313	6.14385	8.10988	5.04839	4.30093	8.22071	8.049	4.8446	6.43404	6.85688	1.62652	2.21518	1.06101
CAETHG_RS08940	ABC.CD.P_5	ABC transporter permease	7.06165	5.79058	5.91995	6.14288	7.56278	6.64758	6.08545	5.35992	6.6797	6.18281	6.22877	6.76527	6.07415	0.683754	0.666567	0.36272
CAETHG_RS08945	ABC.CD.A_4	ABC transporter ATP-binding protein	5.78114	4.14118	3.89406	3.56942	5.05964	4.30837	7.88811	6.36869	6.12748	7.52859	4.34645	5.75204	6.67492	1.88849	0.749078	1.17254
CAETHG_RS08950		glycosyltransferase family 39 protein	1.15383	0.55101	1.46295	0.730666	0.841521	1.34884	0.839649	0.462214	0.992537	1.29255	0.974613	1.01	0.915767	0.27733	0.420457	0.0476017
CAETHG_RS08955		amidase domain-containing protein	1.60587	1.89804	1.06896	0.549142	1.26491	1.18269	0.631048	0.578972	1.77608	0.485716	1.2805	1.02622	0.946922	0.368925	0.719584	0.174273
CAETHG_RS08960		DUF2935 domain-containing protein	0.967303	0.779517	0.919842	0.826943	1.26987	1.27214	0	1.16248	1.06983	1.70667	0.873401	0.847336	1.31299	0.599245	0.344068	0.261648
CAETHG_RS08965		NERD domain-containing protein	0	0	0	0	0	0	0	1.02928	0	0.431747	0	0	0.48701	0	0.516862	0.281175
CAETHG_RS08970		ABC-F family ATP-binding cassette domain-containing protein	3.71191	3.34511	2.16341	5.32294	5.81613	6.17296	3.92108	6.47549	5.16477	5.79464	3.63584	5.30339	5.81163	0.988286	0.655524	1.13821
CAETHG_RS08975		hypothetical protein	290.23	252.072	367.137	353.743	353.735	415.367	266.028	442.234	490.013	341.944	315.795	345.043	424.73	61.4305	75.5703	56.3799
CAETHG_RS08980		hypothetical protein	13.7763	13.569	19.8066	14.7684	10.3346	10.6981	10.5264	10.0519	9.6135	6.44865	15.4801	10.5197	8.7047	2.12952	1.96605	3.50726
CAETHG_RS08985		MerR family transcriptional regulator	5.34111	7.04327	7.61857	9.13218	7.96794	8.17374	7.63221	7.58589	5.6387	9.0565	7.28378	7.92463	7.42703	0.643707	1.71443	0.336355
CAETHG_RS08990	ywaD	M28 family peptidase	0.784549	1.51738	0.895266	1.43084	1.44193	1.98104	1.02766	0.942854	0.867703	1.10738	1.15701	1.48355	0.972647	0.391214	0.122586	0.258725
CAETHG_RS08995		MerR family transcriptional regulator	6.85173	8.07456	5.46465	5.54259	7.25397	4.88337	7.52734	4.51556	5.13344	6.68512	6.48338	6.55489	5.44471	1.2906	1.11777	0.621352
CAETHG_RS09000		MATE family efflux transporter	8.15965	6.0366	7.50489	7.62366	7.55105	5.34795	6.65818	7.234	6.36152	7.95689	7.3312	6.51906	7.18414	1.06003	0.79885	0.43273
CAETHG_RS09005		helix-turn-helix transcriptional regulator	33.9824	43.1039	41.7731	45.3485	36.7776	35.9276	37.1301	37.2534	30.0673	41.1135	41.0519	36.6118	36.1447	4.3974	5.60592	2.70844
CAETHG_RS09010	coaBC	flavoprotein	313.261	299.869	330.059	342.212	407.084	348.122	309.711	438.721	366.339	355.622	321.35	354.973	386.894	40.5515	45.2026	32.7756
CAETHG_RS09015	pgdA5	polysaccharide deacetylase	0	0	0	0.530491	0	0.489653	0	0.279654	0	0	0.132623	0.163218	0.0932181	0.294962	0.161458	0.0350921
CAETHG_RS09025		metallophosphoesterase	1.00542	0.308659	0.273167	0.654877	0.377116	0.453347	0	0.172613	0.158854	0.289619	0.56053	0.276821	0.207029	0.273889	0.0718556	0.187227
CAETHG_RS09030		hypothetical protein	0	0	0	0	0.617972	0	0	0	0	0	0	0.205991	0	0.308986	0	0.118929
CAETHG_RS09035	fixX	4Fe-4S dicluster domain-containing protein	6.52232	3.82263	5.63845	4.0552	1.55681	4.9907	3.1067	2.13774	2.62313	2.98902	5.00965	3.21807	2.5833	1.46515	0.427035	1.2583
CAETHG_RS09040	fixC	FAD-dependent monooxygenase	4.56782	7.05535	5.7011	6.99647	1.87394	3.60439	4.1135	4.11713	3.15748	5.03705	6.08018	3.19728	4.10389	2.12774	0.939859	1.47416
CAETHG_RS09045		4Fe-4S binding protein	1.43408	1.23272	2.04558	1.63465	1.50613	1.20705	1.87847	1.8958	2.0619	1.73502	1.58676	1.53055	1.89757	0.279538	0.163449	0.197683
CAETHG_RS09050	fixA4	electron transfer flavoprotein subunit beta/FixA family protein	1.82713	1.47242	1.95466	0.781001	1.19932	1.44176	1.49582	0.823426	0.252598	0.690796	1.5088	1.37897	0.58894	0.325597	0.298734	0.497853
CAETHG_RS09055		sulfite exporter TauE/SafE family protein	3.91942	4.77289	4.3483	4.76543	4.11632	2.61166	2.39584	4.71028	3.32338	3.95159	4.45151	3.04127	3.99508	1.15274	0.694473	0.719588
CAETHG_RS09060		OsmC family protein	13.7497	12.0878	13.4713	11.8733	6.56386	4.82209	5.45772	5.50805	6.45149	8.82165	12.7955	5.61456	6.92706	3.21107	1.70722	3.82379
CAETHG_RS09065	baeS	HAMP domain-containing histidine kinase	2.29893	1.59835	1.80035	4.00777	2.13038	1.9919	0.354273	3.25037	2.5426	1.49975	2.42635	1.49218	2.43091	1.49421	0.880635	0.540662
CAETHG_RS09070		response regulator transcription factor	0.270463	0.290609	0.514385	0.61658	0.355063	0.853672	0	0.325037	0.299129	0.272683	0.423009	0.402911	0.298949	0.366084	0.0261775	0.0665869
CAETHG_RS09075	menA	1,4-dihydroxy-2-naphthoate octaprenyltransferase	1.43886	1.7669	0.586399	1.1715	1.07939	1.73011	1.34624	1.23514	1.59137	0.828955	1.24092	1.38525	1.21849	0.287671	0.381479	0.0905003
CAETHG_RS09080	K07052_2	CPBP family intramembrane metalloprotease	0.999982	0	1.58486	1.13984	0.875182	0.701395	1.30985	1.20176	0.737313	1.00819	0.931171	0.962143	0.98242	0.270885	0.233292	0.0258096
CAETHG_RS09085	ubiE	bifunctional demethylmenaquinone methyltransferase/2-methoxy-6-polyprenyl-1,4-benzoquinol methylase UbiE	7.8722	10.4323	7.48595	5.38392	5.1673	4.4173	5.84324	7.56851	3.48263	4.76208	7.79358	5.14261	5.27107	0.594767	2.08996	1.49483
CAETHG_RS09090	ispB	polyprenyl synthetase family protein	0.896953	0.240941	0.852944	0.511201	1.4719	0.471848	0.587449	2.15588	0.496011	0	0.62551	0.843731	0.883963	0.476621	1.12909	0.139067
CAETHG_RS09095		FixH family protein	2.756	1.85081	2.62078	1.57073	2.71355	2.53717	2.70752	3.31211	2.6671	2.43129	2.19958	2.65275	2.8035	0.547152	0.455974	0.314326
CAETHG_RS09100		4Fe-4S binding protein	2.7849	2.42237	2.14383	3.32555	2.61143	2.37192	2.2582	1.11561	1.90671	2.67405	2.66916	2.41385	1.89879	0.479034	0.779249	0.392417
CAETHG_RS09105		trimeric intracellular cation channel family protein	1.14195	2.45403	1.35741	1.62709	2.62352	1.8022	1.12186	0.343094	0.315748	0	1.64512	1.84919	0.219614	0.623911	0.190682	0.88781
CAETHG_RS09110	nhaC	Na+/H+ antiporter	9.3894	10.4978	9.77332	11.2811	23.4867	15.4855	18.7808	9.91161	10.6652	12.1529	10.2354	19.251	10.9099	5.16336	1.14049	5.0218
CAETHG_RS09115	thrC2	pyridoxal-phosphate dependent enzyme	5.28562	6.94141	5.72437	6.19222	12.7214	11.2766	14.424	7.23439	4.54676	5.92111	6.03591	12.8073	5.90075	3.54888	1.34393	3.94907
CAETHG_RS09120	ridA	RidA family protein	32.7904	28.3967	36.3009	42.9551	144.561	93.7142	98.083	25.2909	35.7246	28.1253	35.1108	112.119	29.7136	41.5373	5.39511	46.0981
CAETHG_RS09125	acoR10	sigma-54-dependent Fis family transcriptional regulator	43.8284	40.1934	52.1459	45.6595	66.6368	58.2303	61.9491	67.9837	72.9361	69.4678	45.4568	62.2721	70.1292	8.99024	2.54159	12.6043
CAETHG_RS09130	glmS2	glutamine--fructose-6-phosphate transaminase (isomerizing)	265.395	274.61	249.677	254.152	286.331	278.053	310.231	327.464	301.475	332.603	260.959	291.538	320.514	23.1422	16.6872	29.7813
CAETHG_RS09135		DUF4177 domain-containing protein	13.2818	6.11621	10.8258	15.1394	11.2091	15.9702	9.94144	12.5414	14.6895	12.4343	11.3408	12.3736	13.2218	2.94079	1.27227	0.941982
CAETHG_RS09140	glmM	phosphoglucosamine mutase	205.415	205.255	199.636	189.159	194.65	205.594	200.141	246.863	228.248	239.43	199.866	200.128	238.18	7.07444	9.37051	22.0453
CAETHG_RS09145	K07137	NAD(P)/FAD-dependent oxidoreductase	65.7149	67.9993	66.0112	56.9706	70.1705	71.3304	79.7134	77.4453	73.5757	74.186	64.174	73.7381	75.069	9.40019	2.08045	5.94342
CAETHG_RS09150	RS09150	hypothetical protein	113.765	123.978	96.7069	115.92	134.473	146.481	130.318	134.951	133.147	128.498	112.593	137.091	132.199	12.6102	3.32971	12.9647
CAETHG_RS09155	dacA	TIGR00159 family protein	94.8868	93.3224	81.1461	90.8326	98.6274	113.767	113.198	91.8526	91.4956	96.1033	90.047	108.531	93.1505	11.2869	2.56342	9.89801
CAETHG_RS09160	cwlJ	cell wall hydrolase	1.76187	3.4076	4.35611	0.803316	3.70077	0.370737	3.23097	0.846953	3.11778	3.55266	2.58222	2.43416	2.5058	1.68242	1.45297	0.0740462
CAETHG_RS09165	trxB	NAD(P)/FAD-dependent oxidoreductase	410.529	452.46	511.972	499.404	522.24	454.153	462.898	590.017	593.782	655.411	468.591	479.764	613.07	31.8008	36.7166	80.3838
CAETHG_RS09170	trxA	thioredoxin	1713.84	1624.59	1828.35	1852.74	2068.92	1987.99	1642.92	2240.03	2020.95	2415.31	1754.88	1899.94	2225.43	186.224	197.584	240.971
CAETHG_RS09175		tetratricopeptide repeat protein	40.0601	42.0768	36.6678	42.0715	35.6514	38.2013	40.4854	44.8978	47.127	47.196	40.219	38.1127	46.4069	2.79578	1.30743	4.31125
CAETHG_RS09180		DUF4652 domain-containing protein	71.6588	67.0446	63.739	70.8458	79.9944	86.9328	77.5815	84.0676	88.6889	84.0423	68.322	81.5029	85.5996	6.64122	2.67543	9.02802
CAETHG_RS09185	ptsI	phosphoenolpyruvate--protein phosphotransferase	129.979	134.488	113.356	109.485	110.597	110.584	103.295	135.544	130.065	124.112	121.827	108.159	129.907	3.50262	5.71753	10.9931
CAETHG_RS09190		hypothetical protein	28.7064	33.1295	25.7813	30.9034	46.0602	38.3122	39.3426	34.1793	35.8646	36.7134	29.6301	41.2383	35.5858	6.20523	1.28986	5.80475
CAETHG_RS09195	citC22	[citrate (pro-3S)-lyase] ligase	86.9004	76.3791	59.6539	81.6338	79.5545	86.9417	70.2992	71.7591	70.3635	66.83	76.1418	78.9318	69.6509	6.94127	2.54064	4.76186
CAETHG_RS09200	citF3	citrate lyase subunit alpha	63.4651	75.5403	77.3499	73.2986	92.6092	78.0063	87.6887	119.381	110.927	120.473	72.4135	86.1014	116.927	8.81919	5.22464	22.7998
CAETHG_RS09205	citE3	HpcH/HpaI aldolase/citrate lyase family protein	59.3345	63.2989	66.7004	61.836	84.849	77.5873	86.3257	107.725	106.169	113.02	62.7924	82.9207	108.971	11.2128	3.59143	23.1526
CAETHG_RS09210	citD3	citrate lyase acyl carrier protein	68.673	51.2001	67.3026	79.0764	80.9543	74.4634	89.0352	114.531	129.428	129.289	66.563	81.4843	124.416	6.08106	8.56074	30.0353
CAETHG_RS09215	fumB	Fe-S-containing hydro-lyase	83.5258	89.7475	109.213	92.6044	125.929	110.878	132.914	154.098	153.363	186.844	93.7727	123.24	164.768	17.8658	19.1214	35.6682
CAETHG_RS09220	fumA	fumarate hydratase	53.3264	55.1765	67.4046	64.0365	72.8877	63.2628	80.7742	95.7343	91.7443	98.4568	59.986	72.3082	95.3118	8.26928	3.37614	17.93
CAETHG_RS09225	mal	methylaspartate ammonia-lyase	92.6473	93.3066	131.302	128.016	184.2	161.884	164.28	209.616	205.593	215.198	111.318	170.121	210.135	23.3083	4.82359	49.7055
CAETHG_RS09230	glmE	methylaspartate mutase subunit E	55.0676	52.08	70.4644	58.1412	94.6133	75.8257	90.9125	119.854	103.846	122.808	58.9383	87.1172	115.503	16.6112	10.2026	28.2823
CAETHG_RS09235		glutamate mutase L	42.4196	40.3743	55.4029	48.054	84.9075	65.5678	93.9793	96.6083	82.6816	95.1714	46.5627	81.4849	91.4871	20.489	7.65957	23.586
CAETHG_RS09240	glmS	methylaspartate mutase subunit S	29.6908	24.5403	35.184	27.5954	41.3766	36.5245	47.8662	51.6014	56.0768	61.2506	29.2526	41.9224	56.3096	8.53839	4.8288	13.5376
CAETHG_RS09245	plmA	GntR family transcriptional regulator	20.8074	16.2599	24.4633	20.4833	47.4303	37.4149	52.7758	50.6938	48.7452	48.2498	20.5035	45.8737	49.2296	14.2023	1.29199	15.7061
CAETHG_RS09250	TC.AAT	amino acid permease	13.0925	10.1287	7.84356	13.7297	10.8283	7.16287	7.88878	5.34965	6.66086	5.67597	11.1986	8.62664	5.89549	3.00362	0.682617	2.65196
CAETHG_RS09255	acoR11	sigma 54-interacting transcriptional regulator	7.74799	7.41279	7.26691	7.7428	7.38482	6.92341	7.78546	3.82659	3.63898	4.17331	7.54262	7.36456	3.87963	0.399785	0.271086	2.06535
CAETHG_RS09260	K07010_2	gamma-glutamyl-gamma-aminobutyrate hydrolase family protein	2.7924	1.25017	1.10641	1.32623	3.66586	3.18275	3.96251	0.838963	0.772092	1.40766	1.6188	3.6037	1.00624	1.18321	0.349245	1.35781
CAETHG_RS09265	amiABC_2	N-acetylmuramoyl-L-alanine amidase CwlD	7.85363	10.6264	7.46829	8.95204	7.25534	8.56893	6.09617	7.69049	8.04263	4.6922	8.7251	7.30681	6.80844	1.30273	1.84116	0.994443
CAETHG_RS09270	rpsI	30S ribosomal protein S9	2738.23	2699.42	2483.92	2691.41	2796.94	3067.14	2738.92	3282.83	2999.3	2821.93	2653.24	2867.67	3034.69	167.996	232.48	191.211
CAETHG_RS09275	rplM	50S ribosomal protein L13	2024.33	2046.71	1973.94	2062.17	2038.93	2071.65	2052.22	2660.23	2404.92	2419.55	2026.79	2054.27	2494.9	14.0056	143.368	262.692
CAETHG_RS09280	truA	tRNA pseudouridine(38-40) synthase TruA	147.242	147.122	174.244	161.524	185.038	163.124	172.098	283.124	258.33	250.97	157.533	173.42	264.142	10.7839	16.8462	57.5154
CAETHG_RS09285	ecfT2	energy-coupling factor transporter transmembrane protein EcfT	206.237	198.04	236.08	240.288	239.865	224.193	266.555	364.778	357.174	355.76	220.161	243.538	359.237	17.5633	4.8502	74.4702
CAETHG_RS09290	ecfA2	energy-coupling factor transporter ATPase	274.358	285.262	340.112	337.639	345.405	343.062	359.941	529.94	485.547	488.429	309.343	349.469	501.305	9.52534	24.8402	101.254
CAETHG_RS09295	ecfA1	energy-coupling factor transporter ATPase	311.17	366.539	405.073	441.432	432.33	392.725	442.539	675.122	595.191	637.81	381.053	422.532	636.041	23.471	39.9949	136.824
CAETHG_RS09300	rplQ	50S ribosomal protein L17	1877.01	1888.38	2063.71	1661.68	1938.64	1883.2	2002.35	2768.01	2580.29	2667.93	1872.7	1941.4	2672.08	148.088	93.9305	443.023
CAETHG_RS09305	rpoA	DNA-directed RNA polymerase subunit alpha	1882.56	2005.59	2130.89	2245.28	2472.95	2168.93	2490.45	3179.86	2941.3	2934.26	2066.08	2377.44	3018.47	161.731	139.808	485.613
CAETHG_RS09310	rpsD	30S ribosomal protein S4	1914.61	1952.56	2115	2112.44	2259.29	2141.32	2428.69	3061.36	2994.93	3065.33	2023.65	2276.43	3040.54	143.645	39.5462	529.436
CAETHG_RS09315	rpsK	30S ribosomal protein S11	1483.54	1559.55	1659.36	1639.33	1853.25	1638.06	1989.31	2643.4	2380.29	2640.5	1585.45	1826.88	2554.73	172.35	151.077	504.574
CAETHG_RS09320	rpsM	30S ribosomal protein S13	1705.1	1763.75	1841.57	1508.45	1645.43	1480.38	2019.35	2612.61	2377.31	2423.71	1704.72	1715.05	2471.21	248.016	124.638	439.581
CAETHG_RS09325	rpmJ	50S ribosomal protein L36	1798.04	1736.68	1807.04	2199.34	2445.67	1852.47	2693.18	2919.48	2787.29	2995.69	1885.27	2330.44	2900.82	358.798	105.448	509.057
CAETHG_RS09330	infA	translation initiation factor IF-1	1505.31	1728.18	1914.23	2035.52	1966.19	1760.62	2103.45	2882.1	2767.3	2876.93	1795.81	1943.42	2842.11	148.218	64.841	566.299
CAETHG_RS09335	adk	adenylate kinase	1295.26	1531.25	1582.74	1659.23	1740.15	1540.43	1890.41	2447.28	2363.9	2303.2	1517.12	1723.66	2371.46	146.929	72.3337	445.757
CAETHG_RS09340	secY	preprotein translocase subunit SecY	822.592	929.487	947.989	1046.61	1032.5	904.812	1151.08	1532.85	1418.18	1484.4	936.671	1029.46	1478.47	100.926	57.5645	289.762
CAETHG_RS09345	rplO	50S ribosomal protein L15	1192.62	1340.5	1466	1512.43	1632.85	1413.66	1694.61	2306.43	2068.78	2175.16	1377.89	1580.37	2183.46	125.247	119.045	419.057
CAETHG_RS09350	rpmD	50S ribosomal protein L30	1580.69	2007.64	1965.41	2061.84	2281.56	2101	2256.29	3427.51	2982.68	3296.13	1903.9	2212.95	3235.44	109.916	228.543	696.898
CAETHG_RS09355	rpsE	30S ribosomal protein S5	1397.88	1577.04	1536.65	1727.61	1822.45	1580.55	1989.19	2874.6	2441.28	2765.14	1559.79	1797.39	2693.67	171.354	225.325	597.977
CAETHG_RS09360	rplR	50S ribosomal protein L18	1402.38	1577.51	1599.89	1660.02	1684.52	1622.52	1838.29	2819.21	2439.34	2721.56	1559.95	1715.11	2660.04	94.7938	197.266	595.42
CAETHG_RS09365	rplF	50S ribosomal protein L6	819.709	794.009	838.454	946.004	933.882	825.147	1086.21	1507.96	1221.6	1396.63	849.544	948.414	1375.4	107.08	144.358	279.467
CAETHG_RS09370	rpsH	30S ribosomal protein S8	1425.73	1557.33	1629.13	1718.67	1759.69	1543.44	1927.04	2686.29	2452.69	2655.15	1582.72	1743.39	2598.04	157.515	126.839	545.761
CAETHG_RS09375	rpsN	type Z 30S ribosomal protein S14	1528.71	1714.18	1906.74	1920.51	1978.16	1819.75	2111.85	3085.06	2752.26	3128.64	1767.54	1969.92	2988.65	121.922	205.878	654.459
CAETHG_RS09380	rplE	50S ribosomal protein L5	1672.08	1787.17	1993.44	2345.84	2369.03	2162.4	2464.94	3220.86	3141.76	3335.4	1949.63	2332.12	3232.68	126.427	97.3595	658.724
CAETHG_RS09385	rplX	50S ribosomal protein L24	1258.91	1389.56	1495.87	1663.09	1789.4	1628.1	1854	2390.34	2303.41	2518.54	1451.86	1757.16	2404.1	106.005	108.222	486.226
CAETHG_RS09390	rplN	50S ribosomal protein L14	1307.51	1425.37	1429.77	1582.38	1706.62	1518.06	1948.43	2659.47	2365.43	2672.37	1436.26	1724.37	2565.75	189.913	173.608	586.897
CAETHG_RS09395	rpsQ	30S ribosomal protein S17	1194.14	1359.48	1328.71	1408.28	1591.47	1406.73	1710.51	2251.15	2081.35	2386.66	1322.65	1569.57	2239.72	148.74	152.976	474.532
CAETHG_RS09400	rpmC	50S ribosomal protein L29	916.298	969.62	1012.57	1061.28	1181.25	974.099	1216.16	1875.67	1700.23	1887.04	989.943	1123.84	1820.98	111.32	104.725	446.2
CAETHG_RS09405	rplP	50S ribosomal protein L16	1242.89	1366.37	1344.76	1467.07	1597.21	1308.1	1879.64	2427.55	2234.98	2505.35	1355.27	1594.98	2389.29	241.94	139.185	541.232
CAETHG_RS09410	rpsC	30S ribosomal protein S3	1232.48	1312.46	1285.1	1559.88	1624.51	1343.34	1885.93	2471.71	2222.33	2520.17	1347.48	1617.93	2404.74	223.453	159.816	549.243
CAETHG_RS09415	rplV	50S ribosomal protein L22	1189.81	1323.99	1367.57	1737.17	1689.92	1386.21	1961.66	2650.04	2392.53	2849.9	1404.64	1679.26	2630.82	236.823	229.29	643.483
CAETHG_RS09420	rpsS	30S ribosomal protein S19	1056.41	1131.76	1234.99	998.972	1030.33	960.734	1364.19	1908.85	1833.86	2058.57	1105.53	1118.42	1933.76	185.945	114.407	474.503
CAETHG_RS09425	rplB	50S ribosomal protein L2	1076.26	1169.06	1054.89	1257.38	1304.88	1134.45	1434.47	1935.08	1765.63	1954.83	1139.4	1291.27	1885.18	124.022	104.001	394.121
CAETHG_RS09430	rplW	50S ribosomal protein L23	1721.09	1887.72	1796.73	2056.69	2092.67	1950.91	2285.1	3088.84	2859.01	3283.28	1865.55	2109.56	3077.04	139.482	212.385	640.736
CAETHG_RS09435	rplD	50S ribosomal protein L4	1513.34	1676.32	1566	2164.39	2295.66	1855.79	2482.54	3059.57	2816.36	3390.91	1730.01	2211.33	3088.94	263.771	288.399	689.029
CAETHG_RS09440	rplC	50S ribosomal protein L3	1550.45	1610.09	1571.27	1862.02	1971.82	1681.91	2357.07	2835.53	2573.47	2866.41	1648.46	2003.6	2758.47	285.463	160.956	566.874
CAETHG_RS09445	rpsJ	30S ribosomal protein S10	1910.43	2146.66	1972.69	2647.82	2821.61	2518.94	3128.24	4009.05	3582.89	4418.41	2169.4	2822.93	4003.45	263.703	417.786	929.557
CAETHG_RS09450	tuf	elongation factor Tu	6776.08	7159.12	7186.04	7049.5	7231.58	6641.46	7754.73	8810.14	8715.91	8995.36	7042.69	7209.26	8840.47	461.725	142.173	993.363
CAETHG_RS09455	fusA	elongation factor G	1789.91	1948.68	1943.45	2269.56	2265.55	2031.09	2207.24	2919.44	2716.49	2847.73	1987.9	2167.96	2827.89	111.864	102.918	442.25
CAETHG_RS09460	rpsG	30S ribosomal protein S7	2931.27	3024.7	2905.85	3073.51	3154.64	3115.85	3224.28	4088.7	3999.13	3855.43	2983.83	3164.92	3981.09	64.0418	117.677	531.262
CAETHG_RS09465	rpsL	30S ribosomal protein S12	4015.6	4068.61	3685.01	4469.56	4601.55	4422.07	4723.37	6123.94	5642.86	5617.16	4059.69	4582.33	5794.65	135.991	285.46	890.032
CAETHG_RS09470	rplGB	ribosomal L7Ae/L30e/S12e/Gadd45 family protein	395.878	381.193	450.297	463.394	557.685	542.261	537.497	792.319	729.166	772.924	422.69	545.814	764.803	42.1013	32.3501	173.28
CAETHG_RS09475	rpoC	DNA-directed RNA polymerase subunit beta'	340.703	385.639	376.31	412.142	485.588	430.051	524.107	706.701	623.242	719.693	378.699	479.916	683.212	51.3697	52.3401	155.082
CAETHG_RS09480	rpoB	DNA-directed RNA polymerase subunit beta	254.352	281.933	271.687	295.58	381.781	328.31	445.59	557.273	488.329	573.85	275.888	385.227	539.817	65.6317	45.3539	132.61
CAETHG_RS09485	rplL	50S ribosomal protein L7/L12	3038.02	3216.23	2934.83	3541.15	4227.25	4027.21	4155.96	5227.03	4697.65	4687.44	3182.56	4136.81	4870.71	309.121	308.627	846.468
CAETHG_RS09490	rplJ	50S ribosomal protein L10	1882.27	1896.27	2079.97	2153.05	2562.59	2404.77	2695.36	3098.88	3179.49	3062.32	2002.89	2554.24	3113.56	233.122	59.9471	555.341
CAETHG_RS09495	rplA	50S ribosomal protein L1	1996.35	2080.24	2224.75	2729.4	3116.39	2840.86	3258.01	3664.18	3619.42	3513.24	2257.68	3071.75	3598.94	243.518	77.5245	675.724
CAETHG_RS09500	rplK	50S ribosomal protein L11	1369.67	1447.9	1434.61	1626.57	1901.29	1902.05	2018.79	2411.65	2296.28	2376.09	1469.69	1940.71	2361.34	166.489	59.0864	446.064
CAETHG_RS09505	nusG	transcription termination/antitermination protein NusG	946.247	950.092	923.747	1036.17	1262.7	1137.99	1517.53	1566.07	1495.34	1556.43	964.065	1306.08	1539.28	207.752	38.3606	289.318
CAETHG_RS09510	secE	preprotein translocase subunit SecE	532.566	453.486	418.857	447.301	528.831	485.329	646.194	694.886	675.815	687.118	463.052	553.451	685.939	86.2146	9.59026	112.104
CAETHG_RS09515	rpmG	50S ribosomal protein L33	1100.11	1111.82	1217.36	1269.44	1560.8	1423.45	1835.19	1624.46	1771.87	1682.36	1174.69	1606.48	1692.9	240.203	74.2718	277.626
CAETHG_RS09520	tuf2	elongation factor Tu	3244.26	3417.33	3420.71	3579.14	3721.05	3379.9	3932.36	4459.16	4224.21	4510.25	3415.36	3677.77	4397.87	232.888	152.555	508.714
CAETHG_RS09535	sigH2	RNA polymerase sporulation sigma factor SigH	367.688	360.089	414.864	374.771	650.661	601.495	628.076	607.065	604.571	644.958	379.353	626.744	618.865	127.579	22.6318	140.612
CAETHG_RS09540	K06962	NYN domain-containing protein	93.3999	86.7953	112.479	111.395	112.2	98.6465	135.096	119.613	133.611	156.338	101.017	115.314	136.521	15.1696	18.5344	17.8635
CAETHG_RS09545	rlmB	23S rRNA (guanosine(2251)-2'-O)-methyltransferase RlmB	163.98	177.435	194.588	189.81	192.229	155.272	193.314	206.227	212.523	237.277	181.453	180.271	218.675	18.3145	16.4139	21.8394
CAETHG_RS09550	K11145	hypothetical protein	252.308	249.171	304.349	311.355	307.854	271.395	313.995	395.593	381.352	423.818	279.296	297.748	400.254	19.9953	21.6134	65.1649
CAETHG_RS09555	CARS2	cysteine--tRNA ligase	145.959	139.912	160.064	150.837	163.82	140.339	182.349	198.152	208.702	219.068	149.193	162.169	208.641	18.0996	10.4581	31.2572
CAETHG_RS09560	ispD	2-C-methyl-D-erythritol 4-phosphate cytidylyltransferase	150.827	153.17	136.573	90.6773	101.631	124.983	115.042	121.91	131.089	121.652	132.812	113.885	124.883	15.0404	5.37534	9.50452
CAETHG_RS09565	RS09565	PIN/TRAM domain-containing protein	232.722	252.876	229.413	219.47	259.872	277.116	255.857	282.045	280.424	258.442	233.62	264.282	273.637	24.2297	13.1843	20.9324
CAETHG_RS09570		hypothetical protein	68.5173	42.7002	73.4085	58.3148	98.3445	68.7237	56.2428	87.8321	107.607	100.396	60.7352	74.437	98.6115	19.4095	10.0073	19.178
CAETHG_RS09575	disA	DNA integrity scanning protein DisA	118.641	131.025	132.642	131.67	113.792	112.762	121.048	117.321	126.029	116.462	128.494	115.867	119.937	8.71953	5.29271	6.44518
CAETHG_RS09580	radA	DNA repair protein RadA	134.791	171.804	148.935	158.308	114.805	103.778	119.553	116.901	113.317	134.384	153.46	112.712	121.534	23.7366	11.2719	21.4377
CAETHG_RS09585	clpC	AAA family ATPase	1067.35	1189.16	1248.75	1167.44	556.424	596.839	604.068	625.409	610.542	639.458	1168.17	585.777	625.136	291.585	14.46	325.481
CAETHG_RS09590	mcsB	protein arginine kinase	721.682	796.634	820.79	844.899	398.006	413.394	412.251	438.884	419.233	481.606	796.001	407.883	446.574	218.62	31.8899	213.788
CAETHG_RS09595	mcsA	UvrB/UvrC motif-containing protein	451.203	438.105	483.539	465.144	208.8	233.635	230.846	264.036	250.817	293.871	459.498	224.427	269.575	120.87	22.0549	124.744
CAETHG_RS09600	ctsR	CtsR family transcriptional regulator	438.553	447.35	483.324	531.323	283.089	302.635	296.005	301.036	301.611	329.008	475.138	293.909	310.552	118.984	15.9857	100.174
CAETHG_RS09605		hypothetical protein	1.54164	0	0	0	2.02386	1.62198	1.00968	0.926354	0	0	0.38541	1.55184	0.308785	0.880872	0.534831	0.696611
CAETHG_RS09610	fusA2	elongation factor G	183.577	202.495	183.767	180.833	206.87	157.95	175.96	93.835	110.791	104.216	187.668	180.26	102.947	20.2037	8.54866	46.9215
CAETHG_RS09645	murD	UDP-N-acetylmuramoyl-L-alanine--D-glutamate ligase	100.492	90.6549	95.3058	87.5947	96.1222	88.6256	98.0201	98.3268	106.834	102.129	93.5118	94.256	102.43	5.24825	4.26163	4.94815
CAETHG_RS09650	GARS	glycine--tRNA ligase	260.484	249.042	256.044	244.198	281.944	229.733	269.828	326.78	314.991	302.149	252.442	260.502	314.64	23.7544	12.3192	33.8242
CAETHG_RS09660	KARS	lysine--tRNA ligase	1147.05	1201.73	1122.42	1099.68	906.238	986.187	967.047	933.559	906.24	880.518	1142.72	953.157	906.773	80.801	26.5248	125.005
CAETHG_RS09665	greA3	transcription elongation factor GreA	1019.02	1085.82	909.652	949.356	824.216	858.836	926.884	710.514	742.543	770.928	990.962	869.979	741.328	58.2584	30.2254	124.836
CAETHG_RS09670		hypothetical protein	101.951	90.441	92.6682	99.5349	82.1361	81.454	77.8262	81.1405	93.0925	80.5508	96.1487	80.4721	84.928	9.71727	7.07686	8.0779
CAETHG_RS09675	dusB	tRNA dihydrouridine synthase DusB	165.786	171.53	150.893	156.346	132.402	134.407	170.859	145.908	136.403	135.964	161.139	145.889	139.425	18.4323	5.61875	11.1492
CAETHG_RS09680	coaX	type III pantothenate kinase	126.414	134.047	108.484	101.11	101.193	94.5737	140.734	119.428	100.466	109.279	117.514	112.167	109.724	21.1163	9.48909	3.9839
CAETHG_RS09685	ftsH2	ATP-dependent zinc metalloprotease FtsH	525.538	598.528	559.559	564.536	653.944	662.562	615.92	707.286	673.984	648.833	562.04	644.142	676.701	44.6646	29.3214	59.0875
CAETHG_RS09690	hprT2	hypoxanthine phosphoribosyltransferase	111.134	128.149	113.736	115.09	131.662	130.115	134.032	161.247	161.135	164.994	117.027	131.936	162.459	8.57554	2.1963	23.1586
CAETHG_RS09695	tilS	tRNA lysidine(34) synthetase TilS	94.7993	107.088	113.279	97.7167	111.679	116.201	132.959	123.725	118.807	141.311	103.221	120.28	127.948	14.5279	11.8314	12.6572
CAETHG_RS09700	spoIIE	stage II sporulation protein E	3.40865	5.32735	4.05175	5.03334	6.40719	7.17256	6.69736	6.70327	7.71122	6.95135	4.45527	6.75903	7.12195	0.918717	0.525185	1.44627
CAETHG_RS09730	K07571	RNA-binding protein S1	2274.87	2093.2	2191.93	2274.42	2832.81	3027.06	2324.76	2991.92	2863.47	2575.81	2208.61	2728.21	2810.4	373.033	213.071	326.316
CAETHG_RS09735		septum formation initiator family protein	386.257	330.566	356.995	307.423	423.453	479.82	372.804	490.255	556.854	496.69	345.31	425.359	514.6	73.4015	36.7343	84.6863
CAETHG_RS09740		spore cortex biosynthesis protein YabQ	38.7098	40.1423	33.8143	35.4016	37.2272	44.5155	36.5547	67.6171	78.1579	53.0955	37.017	39.4325	66.2902	4.12991	12.5838	16.2485
CAETHG_RS09745		sporulation protein YabP	66.7514	68.3081	67.708	81.8844	100.15	96.9841	95.7632	149.745	127.263	98.7055	71.163	97.6323	125.238	8.08805	25.5798	27.0393
CAETHG_RS09750		RNA-binding S4 domain-containing protein	173.852	171.635	166.029	163.446	221.405	185.257	244.269	275.005	235.829	217.975	168.74	216.977	242.936	36.147	29.1714	37.6513
CAETHG_RS09755	hupB	HU family DNA-binding protein	4779.08	3971.21	4385.88	3642.86	5429.22	5481.57	4373.22	5517.85	5112.89	4616.92	4194.76	5094.67	5082.55	887.491	451.231	516.101
CAETHG_RS09760	yabN	nucleoside triphosphate pyrophosphohydrolase	304.873	284.006	297.093	252.432	319.618	317.261	288.072	382.842	348.224	318.597	284.601	308.317	349.888	31.411	32.1546	33.0477
CAETHG_RS09765	spoVB2	polysaccharide biosynthesis protein	2.28837	2.2	2.63422	1.09828	1.58114	1.14045	2.52419	1.73691	2.2645	2.55001	2.05522	1.74859	2.18381	0.662473	0.412509	0.223593
CAETHG_RS09770	spoVT	stage V sporulation protein T	11.6037	9.262	9.45805	9.4476	4.35238	7.67387	6.94832	7.96864	6.96682	4.01107	9.94284	6.32486	6.31551	2.11446	2.0576	2.09155
CAETHG_RS09775	prsA	peptidylprolyl isomerase	979.617	994.852	745.516	877.804	1167.21	1430.56	1049.36	1136.76	1078.26	958.752	899.447	1215.71	1057.92	232.252	90.7306	158.131
CAETHG_RS09780	mfd	transcription-repair coupling factor	75.9001	79.5784	68.2301	82.1448	74.5414	82.4528	81.9438	80.5471	73.1975	76.0464	76.4634	79.646	76.597	3.82527	3.7056	1.80016
CAETHG_RS09785	PTH1	aminoacyl-tRNA hydrolase	51.7091	42.102	33.2904	33.3146	42.5853	38.184	41.6492	39.3701	43.6916	46.9525	40.104	40.8062	43.3381	4.19702	3.80357	1.70109
CAETHG_RS09790	degP	trypsin-like peptidase domain-containing protein	602.847	620.777	448.379	497.933	520.744	596.623	551.649	475.764	493.723	466.683	542.484	556.339	478.723	42.7013	13.7609	41.3955
CAETHG_RS09795		HAMP domain-containing protein	195.056	178.281	169.956	204.765	200.156	210.032	201.422	189.824	214.43	192.047	187.015	203.87	198.767	4.41051	13.61	8.64353
CAETHG_RS09800	resD3	response regulator transcription factor	281.938	258.381	246.851	236.961	261.599	273.115	335.089	286.401	289.782	272.035	256.033	289.935	282.739	41.751	9.4232	17.8623
CAETHG_RS09805	PRPS	ribose-phosphate diphosphokinase	2146.92	2007.64	1932.92	2337.59	2623.93	2593.54	2578.72	2996.06	3006.41	2894.28	2106.27	2598.73	2965.58	131.921	61.9642	431.185
CAETHG_RS09810	glmU	bifunctional UDP-N-acetylglucosamine diphosphorylase/glucosamine-1-phosphate N-acetyltransferase GlmU	583.056	543.845	548.418	576.933	681.823	667.814	793.956	785.192	825.581	798.028	563.063	714.531	802.934	88.9953	20.6366	121.309
CAETHG_RS09815	spoVG	septation regulator SpoVG	9532.09	8348.62	7724.15	9194.24	12523.7	13195.9	7961.67	10460	8487.92	9102.05	8699.77	11227.1	9349.98	2537.69	1009.13	1312.35
CAETHG_RS09820	purR	pur operon repressor	136.254	120.338	103.482	102.851	109.229	113.061	107.798	118.791	130.636	112.229	115.731	110.029	120.552	4.22135	9.32895	5.26751
CAETHG_RS09825	murC	UDP-N-acetylmuramate--L-alanine ligase	123.735	113.711	130.467	136.897	115.952	111.343	114.989	129.932	137.147	144.162	126.203	114.094	137.081	11.5728	7.11514	11.4986
CAETHG_RS09830		hypothetical protein	12.5615	13.4972	11.4022	11.715	20.2386	16.2198	12.7145	13.0376	20.2078	12.6646	12.294	16.3909	15.3033	3.86213	4.25152	2.12227
CAETHG_RS09840	K07052_3	CPBP family intramembrane metalloprotease	3.39683	3.93061	4.47254	2.68056	5.48843	5.49822	2.39584	4.71028	2.88989	3.95159	3.62013	4.46083	3.85059	1.7101	0.914385	0.434412
CAETHG_RS09845		helix-turn-helix transcriptional regulator	5.18348	4.80137	5.09912	6.92714	3.51975	5.07749	5.15082	3.65172	2.56991	2.16249	5.50278	4.58269	2.79471	1.39281	0.769641	1.37702
CAETHG_RS09850		HAD family phosphatase	8.76895	9.42214	14.7945	12.2524	17.0821	10.1187	13.7094	11.5582	15.0168	15.4003	11.3095	13.6367	13.9918	2.92628	2.11626	1.45698
CAETHG_RS09855		hypothetical protein	2.23426	1.92055	4.6742	5.09349	4.10638	1.88055	4.09724	2.68509	4.94214	5.85675	3.48062	3.36139	4.49466	1.35886	1.63249	0.622732
CAETHG_RS09860	comB	2-phosphosulfolactate phosphatase family protein	43.7123	47.8071	41.0727	43.5977	42.3558	39.6939	44.9882	44.7152	43.1655	44.858	44.0474	42.346	44.2462	2.25016	0.938666	1.04446
CAETHG_RS09865	K07139	TIGR01212 family radical SAM protein	77.6112	71.2354	63.0442	59.5053	74.266	60.9807	74.8808	68.2242	66.7379	70.4434	67.849	70.0425	68.4685	8.29936	1.86477	1.13083
CAETHG_RS09870		hypothetical protein	1.67569	3.06087	2.23087	2.29207	2.19985	2.29192	2.19495	0.805526	1.66797	1.01367	2.31488	2.22891	1.16239	0.0546526	0.450046	0.642012
CAETHG_RS09875		transporter	0.176187	0.567933	0.335085	0.803316	0.462596	0.185369	0	0.211738	0.389723	0.355266	0.47063	0.215988	0.318909	0.349818	0.0943981	0.128098
CAETHG_RS09880	pflX	radical SAM protein	26.9273	29.1539	18.5693	26.7102	29.1435	23.789	23.4245	25.1968	24.5525	25.6976	25.3402	25.4523	25.149	2.6889	0.574036	0.153386
CAETHG_RS09885	RS09885	LexA family transcriptional regulator	139.646	125.387	130.428	121.353	134.319	144.305	119.169	161.842	141.908	135.774	129.203	132.598	146.508	11.7641	13.6293	9.16938
CAETHG_RS09890	murI	glutamate racemase	131.333	144.91	154.657	149.97	131.937	137.682	126.402	155.571	150.98	141.903	145.218	132.007	149.485	10.0933	6.95555	9.11219
CAETHG_RS09895	glnA	glutamine synthetase	2458.05	2475.24	1591.15	2365.88	1949.68	1537.42	1642.92	1401.74	1514.55	1419.44	2222.58	1710.01	1445.24	371.644	60.6699	395.198
CAETHG_RS09900		2'-5' RNA ligase family protein	52.2304	48.5174	62.4852	44.1714	41.5831	52.825	33.1042	44.951	48.0764	40.0888	51.8511	42.5041	44.3721	8.1202	4.02516	4.94624
CAETHG_RS09905	murA	UDP-N-acetylglucosamine 1-carboxyvinyltransferase	165.076	176.585	192.216	175.141	269.014	209.123	309.475	391.665	342.627	466.656	177.255	262.537	400.316	60.0742	62.4654	112.556
CAETHG_RS09910		MBL fold metallo-hydrolase	158.871	163.877	213.745	232.601	278.087	231.534	299.666	366.865	354.023	398.658	192.274	269.762	373.182	33.964	22.9782	90.7633
CAETHG_RS09915		SEC-C domain-containing protein	379.613	304.923	390.894	334.019	402.667	451.169	424.065	490.894	547.112	474.867	352.362	425.967	504.291	50.0749	37.9402	75.9766
CAETHG_RS09920		DUF4434 domain-containing protein	16.2813	16.182	19.9337	21.6902	22.5764	23.2323	20.5268	25.4365	26.7854	26.6743	18.5218	22.1118	26.2987	1.17145	0.748757	3.89228
CAETHG_RS09925	NARS	asparagine--tRNA ligase	489.204	461.099	601.944	487.941	424.661	374.872	417.275	536.806	579.565	569.326	510.047	405.603	561.899	46.6493	22.326	79.6092
CAETHG_RS09930	RS09930	CopG family transcriptional regulator	500.092	461.388	576.388	472.315	353.435	391.648	329.992	493.453	544.78	487.516	502.546	358.358	508.583	62.3879	31.4875	85.0432
CAETHG_RS09935		dUTP diphosphatase	21.4835	17.0991	78.3127	35.8253	17.7577	20.5101	15.6337	99.4486	116.603	105.09	38.1801	17.9672	107.047	9.14948	8.74278	46.702
CAETHG_RS09940	TC.BAT2	DMT family transporter	10.7058	6.44184	9.77332	8.78626	4.49746	6.75823	4.48746	10.2928	11.8405	17.7016	8.92681	5.24772	13.2783	2.06668	3.90808	4.02
CAETHG_RS09945		LysR family transcriptional regulator	6.41487	6.22567	7.47757	7.54793	5.43317	5.8783	4.60792	6.21714	7.32365	5.84163	6.91651	5.30647	6.46081	1.23816	0.770469	0.829901
CAETHG_RS09950	aprX	S8 family serine peptidase	2.00413	2.48471	2.7854	1.58153	1.21431	1.13538	2.22129	2.40852	1.87554	2.48686	2.21394	1.52366	2.25698	0.495195	0.332647	0.411518
CAETHG_RS09955	RS09955	phosphoglycerate dehydrogenase	232.221	252.874	267.777	267.147	258.49	264.649	258.938	334.191	293.309	306.923	255.005	260.692	311.475	4.27518	20.8174	31.0914
CAETHG_RS09970	accC2	acetyl-CoA carboxylase biotin carboxylase subunit	171.783	206.467	198.695	216.676	220.817	206.078	254.403	309.171	262.302	325.707	198.405	227.099	299.06	20.8832	32.8898	51.854
CAETHG_RS09975	fabZ	3-hydroxyacyl-ACP dehydratase FabZ	174.043	213.162	212.57	181.737	197.06	204.028	241.791	287.657	267.422	330.082	195.378	214.293	295.054	25.5175	31.9784	52.9392
CAETHG_RS09980	accB	acetyl-CoA carboxylase biotin carboxyl carrier protein	216.37	246.437	281.883	253.209	271.268	240.925	326.403	378.776	325.851	398.844	249.475	279.532	367.824	37.7509	37.7085	61.516
CAETHG_RS09985	fabF	beta-ketoacyl-ACP synthase II	142.891	169.097	169.956	186.022	196.211	193.38	251.319	281.899	260.421	318.987	166.991	213.637	287.102	30.0326	29.6279	60.5524
CAETHG_RS09990	fabG3	3-oxoacyl-[acyl-carrier-protein] reductase	220.411	282.066	261.642	313.624	361.531	313.452	402.898	473.817	404.826	510.606	269.436	359.293	463.083	43.0972	53.7007	96.9073
CAETHG_RS09995	fabD	ACP S-malonyltransferase	87.3705	92.6071	100.338	81.6055	98.388	99.3936	135.37	164.255	128.696	168.619	90.4803	111.051	153.857	22.6415	21.8989	32.3318
CAETHG_RS10000	fabK	enoyl-[acyl-carrier-protein] reductase FabK	111.904	124.474	133.954	116.776	149.235	158.57	207.484	238.899	202.425	247.495	121.777	171.763	229.606	37.5288	23.9285	53.9624
CAETHG_RS10005	fabH	ketoacyl-ACP synthase III	94.667	113.471	117.101	118.225	147.055	125.988	193.907	187.424	182.705	227.392	110.866	155.65	199.174	33.9991	24.5516	44.1554
CAETHG_RS10010		MarR family transcriptional regulator	90.7531	92.0957	109.535	102.562	151.217	121.189	175.265	164.53	173.292	197.854	98.7363	149.223	178.559	32.1509	17.2753	40.3755
CAETHG_RS10015	ncd2	nitronate monooxygenase	104.104	111.486	114.15	106.225	125.525	110.44	181.288	169.658	131.997	198.216	108.991	139.084	166.624	34.6185	33.2137	28.8255
CAETHG_RS10020	RS10020	DnaD domain protein	82.5911	70.4374	83.9977	84.0104	103.806	102.092	111.58	117.95	122.066	104.179	80.2592	105.826	114.732	11.6629	9.36762	17.8949
CAETHG_RS10025	dnaC	ATP-binding protein	107.962	98.4821	115.854	117.293	119.586	116.546	122.266	141.459	153.401	121.131	109.898	119.466	138.664	2.5772	16.316	14.6493
CAETHG_RS10050	ppsR	kinase/pyrophosphorylase	26.0718	24.3599	26.7329	20.4151	25.0006	24.8067	27.3207	26.1559	25.0741	28.8001	24.3949	25.7093	26.6767	2.88298	1.91683	1.14526
CAETHG_RS10055	K06929	CoA-binding protein	69.4344	67.8241	72.4919	65.3089	64.381	62.3248	77.5941	67.106	74.6457	74.4101	68.7648	68.0999	72.0539	6.90809	4.28666	2.11717
CAETHG_RS10060		NAD(P)/FAD-dependent oxidoreductase	21.2069	21.4937	26.0304	24.0015	21.522	15.3494	18.1249	21.148	19.4624	18.9548	23.1831	18.3321	19.855	3.79566	1.14813	2.48086
CAETHG_RS10065	MCH	acyl-ACP thioesterase	193.806	204.561	202.447	195.808	185.038	190.518	180.78	203.21	190.802	180.594	199.156	185.446	191.535	6.53698	11.3259	6.86931
CAETHG_RS10070	purA	adenylosuccinate synthase	712.675	651.778	613.327	669.968	523.278	524.326	569.75	685.632	775.653	722.437	661.937	539.118	727.907	68.9187	45.2589	95.8106
CAETHG_RS10075	K07137_2	NAD(P)/FAD-dependent oxidoreductase	410.84	397.837	368.88	458.237	405.636	361.548	471.528	478.537	510.782	528.193	408.949	412.904	505.838	50.558	25.1945	54.8327
CAETHG_RS10080		hypothetical protein	1.24577	0.669282	1.18464	0.710001	0	0	0	0	1.37781	1.88399	0.952424	0	1.08727	0.355001	0.97502	0.592655
CAETHG_RS10085	aspA	aspartate ammonia-lyase	102.026	108.204	125.459	117.804	114.309	95.2302	126.535	123.726	127.329	130.08	113.373	112.025	127.045	13.2018	3.18657	8.31012
CAETHG_RS10090	RS10090	[FeFe] hydrogenase H-cluster maturation GTPase HydF	145.333	148.6	183.748	183.403	160.533	142.986	150.373	178.076	154.943	186.364	165.271	151.297	173.128	17.5906	16.2844	11.057
CAETHG_RS10095		Nramp family divalent metal transporter	37.3001	44.9268	36.4712	41.1454	41.2669	36.2373	34.4768	40.6692	41.2536	34.4218	39.9609	37.327	38.7815	3.45299	3.7869	1.31932
CAETHG_RS10100	apbE2	FAD:protein FMN transferase	75.0264	75.8296	68.4132	89.8151	94.6716	101.824	84.3642	98.3994	101.166	95.5025	77.2711	93.6199	98.3558	7.41485	2.83175	11.0625
CAETHG_RS10105	DNPEP	M18 family aminopeptidase	75.6998	81.0339	86.14	92.7506	117.616	113.65	112.713	125.218	126.996	133.062	83.9061	114.66	128.425	11.1588	4.11265	22.7933
CAETHG_RS10110		GtrA family protein	2.86816	1.5409	0.454573	1.63465	0.627553	1.50881	0	3.4469	1.05739	0.963901	1.62457	0.712123	1.82273	0.771856	1.40735	0.592351
CAETHG_RS10115		cupin domain-containing protein	23.1246	24.2555	32.4614	34.5175	24.5754	28.9639	18.03	20.5121	28.6203	22.2041	28.5897	23.8564	23.7788	6.97123	4.27728	2.75545
CAETHG_RS10120	bsdA2	LysR family transcriptional regulator	16.0587	15.1843	18.5286	15.1319	11.2437	11.9395	12.621	18.7844	13.9718	14.2477	16.2259	11.9347	15.668	1.6946	2.70244	2.33318
CAETHG_RS10125	K07090_3	TSUP family transporter	0	0.525864	0.232698	0	0.321247	0.514913	0	0.882242	0.541281	0.246713	0.189641	0.27872	0.556746	0.253998	0.318047	0.191485
CAETHG_RS10130		response regulator	0	0	0.444242	0.532501	0.61329	0	1.83578	0	0.516678	0	0.244186	0.816356	0.172226	0.776171	0.298304	0.352954
CAETHG_RS10135		membrane protein	0	0	0	0	0.484756	0	0	0	0	0	0	0.161585	0	0.242378	0	0.0932914
CAETHG_RS10140	mcp14	methyl-accepting chemotaxis protein	1.23684	1.32898	2.60435	1.61123	4.63921	3.06735	3.47167	0.637035	1.75878	1.60328	1.69535	3.72608	1.33303	1.24992	0.607744	1.28982
CAETHG_RS10145	aguA	agmatine deiminase	18.7018	20.8191	70.9767	39.3701	107.718	58.852	59.5875	19.0333	15.4665	21.4033	37.4669	75.3858	18.6344	29.1042	2.98848	28.9057
CAETHG_RS10150	gadC	APC family permease	5.76439	6.04973	20.9064	10.3907	34.6696	17.4891	21.4227	5.15536	4.44792	4.86561	10.7778	24.5271	4.82296	10.1967	0.355644	10.1058
CAETHG_RS10155		sigma 54-interacting transcriptional regulator	2.62701	1.63419	4.86475	3.15202	7.07896	2.61844	3.44105	1.3293	1.98794	1.39398	3.06949	4.37948	1.57041	2.03299	0.363035	1.4056
CAETHG_RS10165	K07045	amidohydrolase family protein	1.70112	1.82783	3.23531	2.90856	13.9576	8.05395	7.79889	2.04437	2.1166	3.21577	2.4182	9.93683	2.45891	4.52144	0.656454	4.32917
CAETHG_RS10170		hypothetical protein	22.9483	12.3977	17.4335	22.7968	30.968	27.786	17.4647	20.4915	22.5448	16.9324	18.8941	25.4062	19.9896	5.90963	2.83965	3.48685
CAETHG_RS10175	arcC5	carbamate kinase	18.1253	15.8767	43.6521	24.7026	69.5741	52.8567	49.5484	17.2841	18.5212	22.644	25.5892	57.3264	19.4831	18.5177	2.80644	20.3169
CAETHG_RS10180	ptcA	putrescine carbamoyltransferase	16.3714	15.6363	46.5314	24.8815	90.5064	55.5012	63.1421	25.7958	25.5504	21.6409	25.8551	69.7166	24.329	26.9886	2.33126	25.7753
CAETHG_RS10185	rhaM	L-rhamnose mutarotase	25.2535	29.6587	21.2221	20.0829	12.3359	17.919	13.0777	3.52897	7.14492	5.329	24.0543	14.4442	5.33429	3.75199	1.80798	9.36112
CAETHG_RS10190	iolF	MFS transporter	21.7729	27.32	10.8387	18.9883	15.155	13.3755	16.4611	4.56592	3.71714	4.27246	19.73	14.9972	4.18517	2.36252	0.431068	7.96806
CAETHG_RS10195	rhaD	rhamnulose-1-phosphate aldolase	11.6309	11.3182	6.88654	11.0063	5.76187	8.08102	8.62358	2.63731	1.69897	3.31877	10.2105	7.48882	2.55168	2.15253	0.813288	3.88244
CAETHG_RS10200	rhaA	L-rhamnose isomerase	17.3251	20.6665	9.6337	19.2461	10.9867	11.1221	14.0393	3.88187	3.24769	3.84872	16.7178	12.0494	3.65942	3.8641	0.356959	6.617
CAETHG_RS10205	rhaB	rhamnulokinase	7.50158	9.42652	3.02268	8.2609	6.34281	6.28725	6.66179	1.22241	1.40622	1.92283	7.05292	6.43062	1.51715	0.929903	0.363153	3.03244
CAETHG_RS10210		DeoR/GlpR transcriptional regulator	30.7109	18.8563	22.4825	19.4479	24.6383	28.2083	20.7523	24.6051	21.5657	25.0652	22.8744	24.5329	23.7454	3.96679	1.90162	0.829624
CAETHG_RS10215		LysR family transcriptional regulator	1.96109	2.10717	2.4865	3.22887	2.28846	3.20956	2.56879	1.5712	1.92796	3.29532	2.44591	2.68894	2.26482	0.470644	0.910084	0.212809
CAETHG_RS10220	RS10220	chemotaxis protein	124.878	108.057	111.605	108.836	103.587	110.922	98.724	89.2488	89.713	84.0097	113.344	104.411	87.6572	5.48042	3.16733	13.0404
CAETHG_RS10225	glnB	P-II family nitrogen regulator	73.291	67.8882	52.8721	61.0717	62.3746	67.538	63.56	48.5956	51.4306	48.4123	63.7808	64.4909	49.4795	2.79273	1.69217	8.46926
CAETHG_RS10240	HSP20	Hsp20/alpha crystallin family protein	1670.76	1738.74	1420.35	1589.78	389.015	499.003	294.365	338.213	454.982	376.368	1604.91	394.128	389.854	603.648	59.5412	700.281
CAETHG_RS10245	HSP20_2	Hsp20/alpha crystallin family protein	2512.97	2279.04	1838.7	2049.74	398.795	529.918	318.76	376.51	448.573	377.62	2170.11	415.824	400.901	821.579	41.2892	1017.17
CAETHG_RS10250	dnaB	replicative DNA helicase	371.933	389.066	393.876	393.151	321.452	278.761	327.272	350.391	327.52	361.294	387.007	309.162	346.402	47.2364	17.2366	38.9345
CAETHG_RS10255	lon2	ATP-dependent protease, Lon family	257.785	268.6	270.467	277.713	246.065	215.271	268.651	284.942	268.705	308.596	268.641	243.329	287.414	27.8245	20.0598	22.1233
CAETHG_RS10260	rplI	50S ribosomal protein L9	355.41	400.24	433.856	379.947	392.191	382.26	432.251	437.64	423.494	463.347	392.363	402.234	441.494	24.3132	20.2037	25.9889
CAETHG_RS10265	gdpP	DHH family phosphoesterase	81.3203	87.0774	90.1744	93.5432	101.009	94.1824	107.008	117.991	114.047	132.044	88.0288	100.733	121.361	6.3542	9.46002	16.8222
CAETHG_RS10270		YybS family protein	110.135	108.864	116.15	126.608	123.156	128.31	130.746	131.681	146.502	135.63	115.439	127.404	137.938	3.18932	7.67495	11.2569
CAETHG_RS10275		MazG-like family protein	112.278	120.016	108.429	110.077	117.613	119.965	117.351	120.95	133.186	124.343	112.7	118.31	126.16	4.28088	6.31677	6.761
CAETHG_RS10280	rpsR	30S ribosomal protein S18	2994.36	3081.04	2803.81	3194.93	4097.61	4463.07	3685.56	4959.23	4250.7	3793.91	3018.54	4082.08	4334.61	545.558	587.171	698.446
CAETHG_RS10285	ssb	single-stranded DNA-binding protein	1654.06	1517.64	1389.41	1388.11	1717.11	1999.33	1947.37	2303.41	2008.46	1946.35	1487.31	1887.94	2086.07	278.385	190.762	305.038
CAETHG_RS10290	rpsF	30S ribosomal protein S6	2024.69	1949.81	1773.25	1867.08	2467.42	2677.61	2450.99	2951.98	2635.7	2328.85	1903.7	2532.01	2638.84	348.105	311.581	397.2
CAETHG_RS10295	RS10295	DUF951 domain-containing protein	184.128	194.111	221.345	165.33	114.02	128.844	141.07	138.823	140.245	121.716	191.229	127.978	133.595	21.7053	10.3116	35.009
CAETHG_RS10300	ybiO	mechanosensitive ion channel family protein	166.31	163.974	179.474	161.17	142.556	136.312	154.477	164.436	150.181	157.836	167.732	144.448	157.484	11.2559	7.13387	11.6697
CAETHG_RS10305		DUF3343 domain-containing protein	39.6421	36.2846	27.2257	28.4508	27.9485	26.2606	35.5791	30.8785	34.9127	29.6055	32.9008	29.9294	31.7989	4.12081	2.77069	1.50214
CAETHG_RS10310		sporulation integral membrane protein YtvI	2.45261	1.88236	2.33227	2.59594	2.52982	1.29021	1.14736	2.31589	1.16252	2.47273	2.31579	1.6558	1.98372	0.778671	0.715483	0.33
CAETHG_RS10315		spore protease YyaC	5.34854	2.36639	5.3853	3.58623	2.89122	4.3032	3.70902	7.18397	4.52357	3.48922	4.17162	3.63448	5.06559	0.579344	1.90608	0.72293
CAETHG_RS10320		YkuS family protein	5.60596	2.58152	2.28467	2.73858	2.10271	1.68517	2.09803	1.92489	0.885733	2.42227	3.30268	1.96197	1.7443	0.434847	0.784026	0.843943
CAETHG_RS10325	RS10325	DUF4446 family protein	307.961	258.331	275.747	307.519	249.609	301.224	215.879	299.08	317.868	272.371	287.389	255.571	296.44	43.6625	22.863	21.4655
CAETHG_RS10330	parB	ParB/RepB/Spo0J family partition protein	317.997	340.991	343.258	347.287	306.893	339.767	301.707	400.753	377.841	356.566	337.383	316.122	378.387	22.9528	22.0986	31.6495
CAETHG_RS10335	parA	ParA family protein	197.041	199.812	192.641	180.942	183.412	200.213	184.266	194.245	201.141	185.543	192.609	189.297	193.643	8.78344	7.8162	2.2704
CAETHG_RS10340	parB2	nucleoid occlusion protein	316.215	313.831	315.928	293.148	387.514	357.841	342.508	390.074	400.485	346.04	309.781	362.621	378.867	39.4415	28.901	36.1223
CAETHG_RS10345	gidB	16S rRNA (guanine(527)-N(7))-methyltransferase RsmG	139.395	141.705	132.556	151.803	129.255	130.848	135.076	127.977	139.842	123.821	141.365	131.726	130.546	10.3344	8.31376	5.93469
CAETHG_RS10350	gidA	tRNA uridine-5-carboxymethylaminomethyl(34) synthesis enzyme MnmG	193.036	199.83	189.065	195.784	175.937	159.98	206.237	177.436	176.521	185.23	194.429	180.718	179.729	20.6107	4.78575	8.21619
CAETHG_RS10355	mnmE	tRNA uridine-5-carboxymethylaminomethyl(34) synthesis GTPase MnmE	72.6581	73.8931	69.9855	64.1779	82.3622	67.2767	91.1344	74.7528	83.4727	84.7426	70.1786	80.2578	80.9894	12.7169	5.43823	6.04146
CAETHG_RS10360	jag	protein jag	773.327	815.397	721.355	751.667	883.138	967.288	886.584	1049.57	1015.84	931.682	765.437	912.336	999.033	89.2494	60.7167	118.084
CAETHG_RS10365	yidC2	membrane protein insertase YidC	388.296	412.378	351.572	412.754	471.309	518.144	462.884	546.507	519.141	473.81	391.25	484.112	513.153	43.1729	36.7164	63.675
CAETHG_RS10370	K08998	membrane protein insertion efficiency factor YidD	204.377	176.059	185.135	165.684	202.386	283.614	223.86	235.029	269.883	246.91	182.814	236.62	250.607	49.3869	17.7185	35.7928
CAETHG_RS10375	rnpA	ribonuclease P protein component	366.69	276.276	275.922	345.175	477.052	530.039	361.32	375.174	436.002	418.548	316.016	456.137	409.908	89.6727	31.3213	71.399
CAETHG_RS10380	rpmH	50S ribosomal protein L34	2873.61	1886.17	1604.13	1391.74	1624.48	1970.88	1741.13	2033.86	2018.76	1660.67	1938.91	1778.83	1904.43	241.182	211.237	84.2523
CAETHG_RS10385	dnaA	chromosomal replication initiator protein DnaA	243.107	238.15	228.059	285.057	301.38	281.958	287.277	300.213	309.553	311.41	248.593	290.205	307.058	8.5896	6.00073	30.0936
CAETHG_RS10390	dnaN	DNA polymerase III subunit beta	29.3246	33.6696	24.8582	32.662	42.897	35.4367	42.1431	37.8597	45.9619	43.7567	30.1286	40.1589	42.5261	5.02946	4.18891	6.58163
CAETHG_RS10395	ybcJ	S4 domain-containing protein YaaA	33.067	18.2452	22.0962	31.5796	25.8115	23.5069	36.2899	27.9249	24.7107	32.4374	26.247	28.5361	28.3576	5.76727	3.88148	1.27322
CAETHG_RS10400	recF	DNA replication/repair protein RecF	122.624	108.786	105.686	123.058	144.744	127.155	171.038	159.683	183.89	181.171	115.039	147.646	174.915	21.824	13.2606	29.9776
CAETHG_RS10405		DUF370 domain-containing protein	128.236	105.412	109.95	126.203	125.111	118.699	116.572	154.112	182.129	145.538	117.45	120.127	160.593	4.73293	19.137	24.1727
CAETHG_RS10410	gyrB	DNA topoisomerase (ATP-hydrolyzing) subunit B	208.424	207.93	211.822	233.491	252.521	226.822	295.58	296.433	302.999	324.229	215.417	258.308	307.887	30.9622	14.5285	46.2755
CAETHG_RS10415	gyrA	DNA gyrase subunit A	219.646	208.426	220.611	233.902	237.754	229.517	237.127	316.489	306.244	312.82	220.646	234.8	311.851	3.77056	5.19074	49.0842
CAETHG_RS10440		HDIG domain-containing protein	15.0493	11.8319	16.0562	15.0622	11.083	18.5369	14.424	10.5869	11.3669	12.5824	14.4999	14.6813	11.5121	3.0544	1.00561	1.77971
CAETHG_RS10445	K07105	transcription repressor NadR	132.674	123.683	126.165	128.652	135.905	145.093	154.205	144.174	131.856	146.951	127.794	145.068	140.994	11.0989	8.03437	9.02997
CAETHG_RS10450	K09118	UPF0182 family protein	149.808	153.068	149.771	161.45	147.433	156.827	134.178	161.468	160.868	153.37	153.524	146.146	158.569	12.0365	4.51193	6.24783
CAETHG_RS10455	glpA2	FAD-dependent oxidoreductase	203.35	204.207	220.311	197.53	160.977	177.146	170.375	177.093	202.986	184.772	206.349	169.5	188.284	15.5042	13.2992	18.4261
CAETHG_RS10460		DUF1667 domain-containing protein	296.205	320.535	327.281	352.652	274.691	302.769	256.13	314.169	303.118	312.984	324.168	277.863	310.09	42.0226	6.06727	23.7378
CAETHG_RS10465	SARS	serine--tRNA ligase	444.367	382.036	390.429	488.08	296.896	415.712	324.61	649.793	539.383	400.985	426.228	345.739	530.054	87.4147	124.666	92.4031
CAETHG_RS10485		site-specific integrase	27.6866	31.6082	36.65	31.9174	36.3468	25.3227	32.763	43.2929	33.4048	44.5669	31.9655	31.4775	40.4215	4.59673	6.10997	5.02887
CAETHG_RS10495	K07729_3	helix-turn-helix domain-containing protein	0	0.974396	0	0	0	0	0	0	0	0	0.243599	0	0	0	0	0.140642
CAETHG_RS10510		helix-turn-helix domain-containing protein	3.37893	5.44594	1.60657	1.92576	2.21793	2.66626	0	3.04555	2.8028	1.70333	3.0893	1.62806	2.51723	1.17514	0.715228	0.736331
CAETHG_RS10515		hypothetical protein	0.862455	1.8534	0.820139	0.491539	1.13223	2.2685	0.564855	0.51824	1.4308	0.434767	1.00688	1.32186	0.794602	0.821019	0.552542	0.265291
CAETHG_RS10520		hypothetical protein	0.453423	1.94879	2.15588	2.06736	0.595252	0	0	0.544914	0.501481	0.457144	1.65636	0.198417	0.50118	0.975691	0.0438858	0.769385
CAETHG_RS10525		hypothetical protein	3.08328	3.31295	6.84132	5.85751	1.34924	3.24395	6.73118	3.70542	4.54676	3.10858	4.77376	3.77479	3.78692	2.46026	0.722547	0.573288
CAETHG_RS10530		hypothetical protein	1.74056	3.47325	3.07387	3.11771	2.93786	2.09287	2.93132	3.58589	2.20005	3.0083	2.85135	2.65402	2.93141	0.459566	0.696113	0.142769
CAETHG_RS10540		hypothetical protein	3.67057	1.57759	4.18857	6.6943	3.85497	3.08948	4.80799	4.41121	2.43577	1.48028	4.03276	3.91748	2.77575	1.55623	1.49475	0.694848
CAETHG_RS10545		hypothetical protein	4.37344	7.98866	4.57475	5.98214	5.1673	6.90203	3.4372	4.20473	4.83698	3.08653	5.72975	5.16884	4.04275	1.4718	0.886395	0.859133
CAETHG_RS10550		hypothetical protein	161.965	142.097	173.8	116.021	115.092	106.308	90.506	101.787	110.93	106.366	148.471	103.969	106.361	11.8235	4.57136	25.0314
CAETHG_RS10555	RS10555	hypothetical protein	8.15412	3.83316	8.72329	2.32364	4.01426	4.82571	2.67022	2.44986	6.76378	5.13815	5.75855	3.83673	4.78393	1.16725	2.17866	0.960943
CAETHG_RS10560	xtmA	terminase small subunit	3.87962	3.72981	2.71841	2.56024	3.48479	3.65213	2.40718	1.71774	2.93582	2.67626	3.22202	3.18137	2.44328	0.633089	0.641593	0.438343
CAETHG_RS10565		hypothetical protein	6.69512	4.16485	5.36136	6.02487	8.78932	11.1221	14.3086	10.5869	14.8095	8.52639	5.56155	11.4067	11.3076	3.51546	3.20293	3.34645
CAETHG_RS10570		hypothetical protein	2.02182	2.71553	3.84524	1.72845	1.32712	1.59539	2.64833	3.64467	2.79514	2.54802	2.57776	1.85695	2.99594	0.57382	0.575243	0.57616
CAETHG_RS10580		hypothetical protein	29.5481	25.7674	28.0983	39.0501	31.2011	33.7912	26.0833	31.3931	26.5228	28.0636	30.6159	30.3585	28.6598	5.39837	2.48931	1.06288
CAETHG_RS10585		phage tail tape measure protein	0.646494	0.427477	0.662064	0.340113	0.783429	0.889471	0.651405	0.537883	0.440009	0.451246	0.519037	0.774768	0.476379	0.238148	0.0535593	0.161376
CAETHG_RS10590		hypothetical protein	71.6116	68.3963	69.9896	72.5575	51.3581	58.833	47.1907	54.1868	48.401	45.4588	70.6388	52.4606	49.3489	11.1432	4.4405	11.4992
CAETHG_RS10595		hypothetical protein	0.774693	0.749158	0.736682	0.529825	0.610208	0.978076	0.608851	1.02411	0.771122	1.17158	0.69759	0.732378	0.988936	0.201099	0.202531	0.15912
CAETHG_RS10600		hypothetical protein	0	0	0	0	0	0	0	0	0	0	0	0	0	0	0	0
CAETHG_RS10605		hypothetical protein	0.994605	0	0.472903	0	0	0.523218	0	0.597648	0.550012	0	0.366877	0.174406	0.382553	0.261609	0.332156	0.115914
CAETHG_RS10610		helix-turn-helix transcriptional regulator	3.68152	1.97788	0	2.09821	2.41655	0.968344	1.20559	3.31828	0	2.7838	1.9394	1.53016	2.03403	0.694905	1.78168	0.267806
CAETHG_RS10615	K07496	IS200/IS605 family element transposase accessory protein TnpB	2.74359	2.80758	3.23017	2.08488	3.25875	2.33675	1.54019	2.35514	3.03439	3.02955	2.71655	2.37856	2.80636	0.717414	0.390775	0.225578
CAETHG_RS10620	RS10620	hypothetical protein	74.3614	66.9085	84.5105	70.2901	126.987	109.404	98.1961	164.927	141.083	151.162	74.0176	111.529	152.391	23.7818	11.9694	39.1987
CAETHG_RS10625		hypothetical protein	136.997	109.238	158.486	153.498	249.864	229.356	197.351	263.185	306.354	265.49	139.555	225.524	278.343	41.9984	24.2855	70.0506
CAETHG_RS10630		hypothetical protein	46.515	44.2678	56.3651	48.7789	68.3924	62.9215	60.5806	93.9132	90.2494	86.5579	48.9817	63.9649	90.2401	8.2685	3.67765	20.8852
CAETHG_RS10635	RS10635	hypothetical protein	131.331	118.371	153.573	139.25	170.879	156.586	151.506	240.151	255.479	209.199	135.631	159.657	234.943	13.0911	23.5754	51.8138
CAETHG_RS10640	RS10640	virulence RhuM family protein	97.0594	89.3907	99.7573	93.7895	104.666	105.956	90.0943	110.066	112.391	102.27	94.9992	100.239	108.243	7.88235	5.30107	6.66962
CAETHG_RS10645		hypothetical protein	21.4489	12.4836	13.5977	20.3739	8.21275	15.9847	15.2183	19.3326	17.7917	12.6145	16.976	13.1386	16.5796	5.03164	3.51923	2.11043
[truncated: 1,960 more rows]

## Sheet: Table S3
Table S3. Transcript abundances (RPKM) in syngas chemostats at specific growth rates (μ) 1.0, 2.0, and 2.8 day-1
			RPKMs for all biological replicates across μ										Average RPKMs for each μ			Standard deviation of RPKMs for each μ
GeneID	Proposed gene name	Description	μ1Rep1	μ1Rep2	μ1Rep3	μ1Rep4	μ2Rep1	μ2Rep2	μ2Rep3	μ2.8Rep1	μ2.8Rep2	μ2.8Rep3	μ1	μ2	μ2.8	μ1	μ2	μ2.8
CAETHG_RS00005		TOBE domain-containing protein	80.2722	116.562	62.94	102.24	118.188	134.906	113.526	61.3848	49.9125	63.4566	90.5035	122.207	58.2513	23.6729	11.2422	7.29557
CAETHG_RS00010		hypothetical protein	2.35626	2.73053	0	0.845667	1.92214	1.62765	1.39061	0	0	1.75562	1.48311	1.6468	0.585206	1.2812	0.266278	1.01361
CAETHG_RS00015		OsmC family protein	0	0.381211	0	0	0	0	0	0	0.430065	0.326803	0.0953027	0	0.252289	0.190605	0	0.224507
CAETHG_RS00020	hprA	D-2-hydroxyacid dehydrogenase	91.8627	84.7179	84.9781	89.2868	85.2797	97.7693	100.274	86.8095	78.6609	76.3432	87.7114	94.441	80.6045	3.47117	8.0321	5.4972
CAETHG_RS00025	pepT	peptidase T	83.6337	75.5618	79.5357	74.9222	78.2024	96.9342	90.2799	77.8203	69.3632	71.9201	78.4134	88.4722	73.0345	4.03449	9.49585	4.33724
CAETHG_RS00030	malT	LuxR family transcriptional regulator	59.0838	58.1101	51.7737	56.2283	49.0065	46.3697	40.8991	44.1592	42.758	49.9869	56.2989	45.4251	45.6347	3.24134	4.13541	3.83367
CAETHG_RS00035	pepT2	peptidase T	33.195	33.0134	34.5093	32.8962	49.1735	43.9784	55.1179	46.1626	41.9403	41.2219	33.4035	49.4233	43.1083	0.747374	5.57396	2.66942
CAETHG_RS00040		glutamate/gamma-aminobutyrate family transporter YjeM	31.8893	40.8138	39.4707	34.77	54.7719	52.422	60.392	48.6221	50.9259	41.3048	36.736	55.862	46.9509	4.14178	4.09525	5.02353
CAETHG_RS00045		DUF3298 and DUF4163 domain-containing protein	1.20082	0.521835	0.301587	0.646465	0	0.622125	0.797285	0.638125	0.294356	2.23679	0.667677	0.473137	1.05642	0.382963	0.419004	1.03658
CAETHG_RS00050	RS00050	EAL domain-containing protein	30.3199	31.9152	27.0752	31.3761	31.7416	37.6998	23.8589	29.3601	27.9124	34.012	30.1716	31.1001	30.4282	2.16802	6.94272	3.18697
CAETHG_RS00055	RS00055	flavodoxin family protein	42.0837	52.5592	47.2513	48.7387	21.9251	32.9791	27.5502	22.1757	19.0715	23.1876	47.6582	27.4848	21.4783	4.33697	5.5273	2.14487
CAETHG_RS00060	RS00060	hypothetical protein	107.048	87.5355	92.3948	96.4287	47.2296	65.9271	45.3812	45.1886	43.4634	45.1601	95.8519	52.846	44.6041	8.30281	11.3663	0.987906
CAETHG_RS00065	mleP	AEC family transporter	30.9942	28.0528	28.3454	26.2371	16.914	19.7121	22.329	16.357	16.7671	13.856	28.4074	19.6517	15.66	1.96058	2.70803	1.57571
CAETHG_RS00070	K07729	helix-turn-helix transcriptional regulator	18.8732	12.95	15.9664	14.9733	10.5341	18.5265	13.1904	8.44577	6.8178	11.1017	15.6907	14.0836	8.78842	2.46513	4.07041	2.16241
CAETHG_RS00075		hypothetical protein	9.28114	8.96282	8.80589	11.1034	10.9361	15.4938	10.4986	8.22012	9.10031	10.3729	9.53832	12.3095	9.2311	1.06196	2.76631	1.08232
CAETHG_RS00080		MarR family transcriptional regulator	19.7787	39.8944	22.869	16.4742	25.2674	30.9344	20.1524	25.384	21.9547	23.3565	24.7541	25.4514	23.5651	10.4259	5.39335	1.72412
CAETHG_RS00085	fur	transcriptional repressor	25.6057	36.4517	30.1587	22.3411	28.8111	32.936	25.0129	27.6834	22.9424	24.6704	28.6393	28.92	25.0987	6.1159	3.96269	2.39931
CAETHG_RS00090	RS00090	PhzF family phenazine biosynthesis protein	132.245	177.694	156.254	128.457	156.859	148.559	145.482	151.28	149.462	156.189	148.662	150.3	152.31	22.9363	5.88508	3.48027
CAETHG_RS00095		EamA family transporter	78.0078	98.8324	81.5657	74.9312	78.292	77.5299	84.9632	78.557	74.7039	73.2039	83.3343	80.2617	75.4883	10.6818	4.08943	2.76142
CAETHG_RS00100		DUF1848 domain-containing protein	66.0355	89.6539	67.8572	61.3419	70.2409	65.7405	53.3009	61.6973	59.2473	64.4773	71.2221	63.0941	61.8073	12.5907	8.77455	2.61675
CAETHG_RS00105		response regulator transcription factor	23.0927	24.0847	17.1093	27.3505	28.9635	25.1243	24.7874	23.9297	25.7561	24.0885	22.9093	26.2917	24.5914	4.27314	2.31993	1.01178
CAETHG_RS00110	phoR	HAMP domain-containing histidine kinase	27.9933	26.2666	27.8424	25.4921	30.4477	24.9652	18.7403	28.2716	30.4521	31.3381	26.8986	24.7177	30.0206	1.22025	5.85761	1.57815
CAETHG_RS00115		hypothetical protein	45.4266	35.998	45.3375	45.8742	46.6241	39.0708	44.1573	35.1845	37.409	42.6956	43.1591	43.2841	38.4297	4.77982	3.85164	3.85815
CAETHG_RS00120	RS00120	rubredoxin	300.727	336.669	327.78	339.289	340.19	405.632	256.865	265.307	241.884	233.477	326.116	334.229	246.889	17.6282	74.5627	16.4951
CAETHG_RS00125	ftnA	ferritin	348.212	329.296	320.177	398.329	407.876	534.973	315.478	307.373	264.92	265.233	349.003	419.442	279.175	34.8949	110.204	24.4202
CAETHG_RS00130	cspA	cold-shock protein	2.04685	6.22644	6.16883	13.2232	1.66973	4.24176	2.71802	6.52628	1.00349	1.52508	6.91632	2.8765	3.01828	4.63762	1.29332	3.04919
CAETHG_RS00135	nudC	NAD(+) diphosphatase	142.241	146.98	114.416	134.572	61.9386	103.451	111.3	69.431	66.7134	64.6545	134.552	92.2298	66.933	14.3648	26.5249	2.39579
CAETHG_RS00140	yraG	hypothetical protein	1.73195	0	0	0.932402	0	0.897295	1.53324	0.920372	1.69821	0.645227	0.666088	0.810179	1.08793	0.83553	0.770324	0.546122
CAETHG_RS00145		spore coat protein	1.6747	2.42589	3.92562	3.60631	4.09844	5.20579	4.94185	2.37319	3.28413	3.32745	2.90813	4.74869	2.99492	1.04509	0.578396	0.538872
CAETHG_RS00150	frmA	glutathione-dependent formaldehyde dehydrogenase	1.604	2.47837	2.32756	0.959464	2.61694	3.50868	1.89329	3.03067	4.01924	1.4607	1.84235	2.67297	2.83687	0.701486	0.809153	1.29023
CAETHG_RS00155	yraG2	spore coat protein	1.90271	1.6537	14.336	8.19463	4.65644	3.94304	6.73762	9.10002	1.86563	8.50609	6.52177	5.11237	6.49058	6.02481	1.45201	4.01631
CAETHG_RS00160	yraD	spore coat protein	8.02528	9.30003	5.37483	9.36095	8.18335	9.00849	5.92044	10.6617	7.86891	6.47782	8.01527	7.70409	8.33616	1.86489	1.59884	2.13073
CAETHG_RS00165		flavodoxin	124.251	117.413	126.08	133.333	81.6314	136.09	103.721	74.0047	67.4565	64.9289	125.27	107.147	68.7967	6.54339	27.3904	4.68399
CAETHG_RS00170	cspA2	cold-shock protein	1133.96	828.117	578.842	893.665	766.408	1007.42	814.499	522.102	491.708	639.772	858.645	862.775	551.194	228.213	127.551	78.2015
CAETHG_RS00175	LYSN	PLP-dependent aminotransferase family protein	149.14	135.154	137.903	141.318	134.151	162.555	158.07	137.118	130.886	146.369	140.879	151.592	138.124	6.05721	15.2697	7.79046
CAETHG_RS00180	LYSN2	PLP-dependent aminotransferase family protein	72.5987	57.7819	65.5864	64.1375	70.2866	68.198	67.4475	70.2345	71.5753	86.3892	65.0261	68.644	76.0664	6.08075	1.47117	8.96497
CAETHG_RS00185		membrane peptidase	27.7225	33.0821	31.3867	30.3228	28.8967	33.7406	34.6702	25.2548	26.3194	26.0655	30.6285	32.4359	25.8799	2.246	3.10002	0.556056
CAETHG_RS00190	RS00190	hypothetical protein	215.533	246.567	217.76	253.885	235.433	298.408	315.29	200.357	196.884	212.749	233.436	283.043	203.33	19.6368	42.0875	8.33994
CAETHG_RS00195		HAMP domain-containing histidine kinase	9.18514	11.6676	10.2212	12.1719	7.49284	12.4457	10.3831	9.01118	8.72906	9.58121	10.8115	10.1072	9.10715	1.36348	2.48795	0.434107
CAETHG_RS00200		response regulator transcription factor	20.2341	20.4309	20.6262	21.4658	16.7488	19.4243	17.3857	18.9751	18.6728	15.7413	20.6892	17.8529	17.7964	0.541887	1.39757	1.78619
CAETHG_RS00205	ABC-2.A_16	ATP-binding cassette domain-containing protein	1.37849	0.239618	0.553936	0.296846	0.899612	0.857008	0	0.293016	0.270327	1.0271	0.617223	0.58554	0.530146	0.525599	0.50754	0.43052
CAETHG_RS00210	ABC-2.P	ABC transporter permease subunit	0.171873	0.746901	0.517994	0.370114	0.280413	1.78089	0.456461	0.548008	0.505573	0.896422	0.45172	0.839255	0.650001	0.242555	0.820217	0.214459
CAETHG_RS00215	cpoA	glycosyltransferase family 4 protein	1.71244	0.16537	0.382294	0.204866	0.465644	0.197152	0.336881	0.404445	0.55969	0.567072	0.616242	0.333226	0.510403	0.73686	0.134283	0.091836
CAETHG_RS00220	K07027	flippase-like domain-containing protein	0.6013	0.522609	0.60407	0.647424	0.163505	0.207683	0.709749	0.639072	0.786113	1.19472	0.593851	0.360312	0.873302	0.0519789	0.303426	0.287904
CAETHG_RS00225	mgs	glycosyltransferase family 4 protein	0.345504	0.150144	0	0.55801	0.281848	0.716	0.152932	0	0	0	0.263415	0.383593	0	0.242035	0.295001	0
CAETHG_RS00230	bfr	manganese catalase family protein	0.771955	0	0.387755	0	0	0.399937	0	0	0	0	0.289928	0.133312	0	0.369701	0.230904	0
CAETHG_RS00235	motB	OmpA family protein	7.83535	12.9154	7.32858	12.8	4.6285	6.43899	6.6972	3.44587	5.56332	4.63015	10.2198	5.92156	4.54645	3.05334	1.12724	1.0612
CAETHG_RS00240	motA	flagellar motor stator protein MotA	2.30271	0.667119	3.08442	1.92838	1.46102	2.91621	2.71802	2.99121	5.01743	1.71572	1.99566	2.36508	3.24145	1.00817	0.789189	1.66502
CAETHG_RS00245		hypothetical protein	101.528	93.1331	96.3404	111.111	67.0058	103.687	84.8961	49.6319	45.1754	52.813	100.528	85.1964	49.2068	7.85758	18.3427	3.8365
CAETHG_RS00250	mdtG	MFS transporter	26.8438	28.5945	28.1185	31.7228	39.9239	27.1363	34.3419	27.3123	25.0369	27.1965	28.8199	33.8007	26.5152	2.07156	6.41096	1.28159
CAETHG_RS00255		FIST C-terminal domain-containing protein	30.4108	32.0574	29.9459	29.0153	42.4926	33.3826	29.7205	30.881	27.604	31.1837	30.3573	35.1986	29.8896	1.27323	6.57687	1.98513
CAETHG_RS00260		response regulator	37.2218	26.817	30.997	29.9259	42.949	29.6872	25.9057	27.9782	25.4515	30.1966	31.2404	32.8473	27.8754	4.3639	8.9503	2.37421
CAETHG_RS00265	htpG	molecular chaperone HtpG	496.275	527.888	537.103	500.364	423.442	456.216	560.364	378.931	332.528	343.919	515.408	480.007	351.793	20.1564	71.4942	24.183
CAETHG_RS00270	yjeH	amino acid permease	3.90628	3.25361	4.57832	4.20592	4.24877	6.40863	6.19577	6.0545	5.26648	4.48705	3.98603	5.61772	5.26934	0.560343	1.19032	0.783729
CAETHG_RS00275		LysR family transcriptional regulator	12.954	9.85142	9.52789	12.9514	11.1335	10.786	14.3348	12.5385	12.4748	10.1689	11.3212	12.0847	11.7274	1.88857	1.95631	1.35006
CAETHG_RS00280		hypothetical protein	65.0809	66.4197	71.3243	69.8076	94.9189	83.0162	59.3599	72.313	72.7563	64.2872	68.1581	79.0983	69.7855	2.90042	18.1003	4.76685
CAETHG_RS00285		response regulator transcription factor	8.05596	7.54028	8.40433	10.342	5.81343	7.38416	3.84014	6.25684	7.59518	6.23324	8.58563	5.67924	6.69509	1.2235	1.77582	0.779594
CAETHG_RS00290		HAMP domain-containing histidine kinase	12.8592	14.3696	14.338	16.1278	11.9886	11.8601	6.25485	10.2127	10.2532	9.16006	14.4237	10.0345	9.8753	1.33691	3.27389	0.61975
CAETHG_RS00295	prdX	prolyl-tRNA synthetase associated domain-containing protein	18.1576	21.1469	19.7005	21.1144	21.6257	27.4688	26.0404	28.9472	23.501	20.8346	20.0298	25.045	24.4276	1.4187	3.04605	4.13492
CAETHG_RS00300		AraC family transcriptional regulator	23.546	26.0458	25.088	26.1204	25.4164	23.9047	22.5289	25.2778	21.4548	25.1638	25.2001	23.95	23.9655	1.19872	1.44428	2.17507
CAETHG_RS00305		VOC family protein	66.6801	62.4697	56.5477	54.5455	39.9131	51.1458	51.3636	50.6205	48.8234	44.5206	60.0607	47.4741	47.9882	5.54913	6.549	3.13452
CAETHG_RS00310	yaaH	fibronectin type III domain-containing protein	230.236	200.901	218.123	214.078	154.731	169.048	184.923	158.649	142.477	160.98	215.834	169.568	154.035	12.0934	15.1028	10.0777
CAETHG_RS00315	RS00315	serine dehydratase subunit alpha family protein	5619.61	5135.56	5521.19	5494.71	4396.35	5374.89	5495.88	4632.6	4613.19	4493.59	5442.77	5089.04	4579.8	211.737	602.933	75.281
CAETHG_RS00320		GntR family transcriptional regulator	26.5013	35.3924	36.039	27.4902	27.6824	39.1805	42.63	37.0967	40.245	43.3444	31.3557	36.4976	40.2287	5.05749	7.82658	3.12388
CAETHG_RS00325	lemA	LemA family protein	2.84405	2.47185	3.21429	3.0622	2.61006	4.42036	3.77661	2.64486	3.83437	5.82742	2.8981	3.60234	4.10221	0.32224	0.917646	1.6081
CAETHG_RS00330	K06872	TPM domain-containing protein	2.57809	4.70548	3.10796	4.44136	3.78558	3.47274	2.05407	3.56205	2.27508	3.84181	3.70823	3.10413	3.22631	1.02786	0.92273	0.835585
CAETHG_RS00335		hypothetical protein	0.435781	0.757502	0	0.469209	0	0	0	0	0	0	0.415623	0	0	0.312464	0	0
CAETHG_RS00340		MerR family transcriptional regulator	20.8532	26.7922	19.5829	27.3338	21.4488	25.8349	16.0527	16.8632	21.3358	26.6838	23.6405	21.1121	21.6276	3.99193	4.89976	4.9168
CAETHG_RS00345		aldehyde reductase	19.5786	14.6341	21.0456	24.4533	21.8808	22.5182	31.8914	25.8024	20.5409	19.9852	19.9279	25.4301	22.1095	4.07736	5.6047	3.21021
CAETHG_RS00350		sensor histidine kinase	0.47235	0.205267	0.474526	0.508583	0.192662	0.73415	0.627235	0	0.69472	0.175971	0.415182	0.518016	0.29023	0.140923	0.286791	0.361179
CAETHG_RS00355	K09766	DUF2225 domain-containing protein	87.8556	98.1746	84.8215	94.349	68.5042	77.3189	77.5737	71.5465	62.65	70.0507	91.3002	74.4656	68.0824	6.06609	5.16429	4.76367
CAETHG_RS00360	E2.7.6.5X	GTP pyrophosphokinase family protein	71.8445	84.8575	66.6234	84.9588	48.8397	57.5819	69.5813	71.789	62.9185	60.622	77.071	58.6676	65.1098	9.29722	10.4133	5.89722
CAETHG_RS00365	mcp8	methyl-accepting chemotaxis protein	158.819	165.677	188.256	186.873	102.954	88.297	92.7783	80.8029	75.3379	57.0982	174.906	94.6766	71.0797	14.8929	7.51083	12.4128
CAETHG_RS00370	draG	ADP-ribosylglycohydrolase family protein	208.363	183.881	213.463	222.127	122.717	121.71	114.728	83.47	73.4143	69.0939	206.958	119.718	75.3261	16.4006	4.35091	7.37623
CAETHG_RS00375		SDR family oxidoreductase	464.642	454.619	502.237	548.601	226.697	251.137	278.912	184.316	181.731	159.342	492.525	252.249	175.13	42.6345	26.1253	13.7338
CAETHG_RS00380		nitroreductase family protein	192.013	204.813	181.842	189.581	115.465	167.109	158.897	117.363	96.3684	103.2	192.062	147.157	105.644	9.54271	27.7514	10.7085
CAETHG_RS00385		hypothetical protein	151.502	134.992	110.412	135.182	212	153.422	137.498	130.599	141.815	138.188	133.022	167.64	136.867	16.9437	39.2331	5.72309
CAETHG_RS00390		hypothetical protein	70.8144	56.8127	55.818	57.4781	104.87	56.4427	42.4362	57.8944	55.5478	83.6089	60.2308	67.9163	65.6837	7.08866	32.7602	15.568
CAETHG_RS00395	hydN2	4Fe-4S dicluster domain-containing protein	353.644	326.42	285.64	275.298	528.799	479.296	381.319	292.042	284.685	319.62	310.25	463.138	298.783	36.3862	75.0556	18.4172
CAETHG_RS00400		formate dehydrogenase subunit alpha	569.235	532.539	491.143	485.574	858.935	784.136	552.137	533.816	506.443	508.654	519.623	731.736	516.304	39.1517	159.971	15.2059
CAETHG_RS00410	moaD	MoaD/ThiS family protein	58.5399	38.3549	37.0953	61.091	204.977	419.934	103.647	132.092	142.174	111.392	48.7703	242.853	128.553	12.8067	161.509	15.6932
CAETHG_RS00415	moeB	HesA/MoeB/ThiF family protein	733.823	391.376	419.941	629.666	2523.78	4273.01	1870.47	1136.03	1158.15	1235.68	543.701	2889.09	1176.62	165.384	1242.23	52.3272
CAETHG_RS00420	ABC.FEV.A	ABC transporter ATP-binding protein	33.126	24.0674	19.4992	26.7503	109.358	105.654	72.3972	62.7123	68.2601	59.5833	25.8607	95.803	63.5186	5.6939	20.3545	4.39419
CAETHG_RS00425	ABC.FEV.P	iron ABC transporter permease	12.2989	9.67129	9.80595	11.1403	39.176	51.5815	35.6013	32.5748	28.9038	28.8002	10.7291	42.1196	30.093	1.23887	8.3869	2.14996
CAETHG_RS00430	ABC.FEV.S	ABC transporter substrate-binding protein	39.2623	26.0378	23.5537	33.0579	113.694	148.269	90.1064	62.2963	72.2509	62.667	30.4779	117.356	65.7381	7.10588	29.2536	5.64335
CAETHG_RS00435		hypothetical protein	13.0487	12.0081	8.48215	11.5703	48.2136	55.6731	41.4498	27.7367	34.6202	33.7424	11.2773	48.4455	32.0331	1.96389	7.11449	3.74662
CAETHG_RS00440	AOR1	aldehyde ferredoxin oxidoreductase family protein	3939.23	2769.53	3436.94	3695.58	4855.07	5709.63	5436.06	4578.2	4465.08	4235.72	3460.32	5333.59	4426.33	504.126	436.399	174.498
CAETHG_RS00445	acoR	sigma-54-dependent Fis family transcriptional regulator	1606.6	1214.19	1347.28	1589.59	1655.87	1686.31	1584.54	1948.1	1918.89	1814.95	1439.41	1642.24	1893.98	191.242	52.2387	69.9842
CAETHG_RS00450	acoR2	sigma 54-interacting transcriptional regulator	1581.62	994.763	1208.67	1289.45	1696.39	1559	1514.09	1648.09	1637.23	1577.81	1268.63	1589.82	1621.04	242.897	94.9792	37.8324
CAETHG_RS00455	tupA	substrate-binding domain-containing protein	1170.8	841.875	921.125	1087.82	1391.79	1430.8	1146.95	1133.1	1088.1	1044.21	1005.4	1323.18	1088.47	150.545	153.866	44.4439
CAETHG_RS00460	tupB	ABC transporter permease	767.876	495.002	576.169	712.728	942.481	902.222	856.447	785.764	737.26	743.477	637.944	900.384	755.5	124.798	43.0464	26.3924
CAETHG_RS00465	tupC	ATP-binding cassette domain-containing protein	929.262	617.792	696.475	790.407	1034.26	851.781	790.076	917.067	879.591	871.204	758.484	892.04	889.287	133.945	126.973	24.4204
CAETHG_RS00470	moeA1	molybdopterin molybdotransferase MoeA	1050.5	777.896	878.676	948.287	1240.11	1210.93	1356.55	1124.17	1073.54	1023.08	913.839	1269.2	1073.6	114.861	77.0435	50.5432
CAETHG_RS00475	moeA2	molybdopterin biosynthesis protein	882.029	645.863	741.628	777.359	995.028	1033.11	1029.98	886.527	872.237	806.588	761.72	1019.37	855.117	97.5453	21.1416	42.6305
CAETHG_RS00480	RS00480	MOSC domain-containing protein	1355.14	899.758	1062.15	1218.18	1527.53	1375.96	1410.61	1288.21	1228.47	1198.78	1133.81	1438.04	1238.49	196.657	79.4158	45.5517
CAETHG_RS00485	acoR3	sigma 54-interacting transcriptional regulator	704.296	555.651	611.508	675.811	783.501	690.067	705.842	783.802	769.972	703.41	636.817	726.47	752.395	66.5893	50.0159	42.9817
CAETHG_RS00490	AOR2	aldehyde ferredoxin oxidoreductase family protein	853.214	581.174	689.509	737.8	5044.66	3553.21	2169.29	1609	1976.99	1698.23	715.424	3589.05	1761.4	112.814	1438.02	191.958
CAETHG_RS00495	moaD2	MoaD/ThiS family protein	135.092	117.413	170.095	148.364	748.642	737.218	272.672	371.389	415.924	302.637	142.741	586.177	363.317	22.2103	271.564	57.0734
CAETHG_RS00500	moeB2	HesA/MoeB/ThiF family protein	1171.29	797.536	899.626	1002.62	5732.45	4477.77	2353.73	1575.91	1848.08	1628.73	967.768	4187.98	1684.24	159.435	1707.9	144.326
CAETHG_RS00505	acoR4	sigma-54-dependent Fis family transcriptional regulator	690.103	456.461	547.474	576.871	3752.81	2864.12	1483.08	1154.19	1357.09	1247.68	567.727	2700.01	1252.99	96.3496	1143.73	101.552
CAETHG_RS00510		helix-turn-helix domain-containing protein	6.79994	7.88006	5.92043	9.76206	16.2715	8.92477	11.2369	9.15431	8.88993	7.7687	7.59062	12.1444	8.60431	1.65466	3.7565	0.735635
CAETHG_RS00515	TC.BAT1	EamA family transporter	5.15977	3.26147	1.88492	3.28283	6.12236	4.37431	4.56778	3.48974	2.75958	4.71822	3.39725	5.02148	3.65585	1.34476	0.95828	0.989827
CAETHG_RS00520	nfo	deoxyribonuclease IV	52.6362	42.41	48.3397	39.4041	38.5156	35.5797	42.7974	43.6977	50.0601	49.3178	45.6975	38.9642	47.6919	5.93133	3.62972	3.47893
CAETHG_RS00525	mrdA	penicillin-binding protein	44.6478	38.0061	42.7762	39.1672	40.4825	33.6455	39.5253	45.9059	44.9793	45.3063	41.1493	37.8844	45.3972	3.09272	3.70209	0.469923
CAETHG_RS00530	Hyd4b	4Fe-4S binding protein	28.4325	32.4258	36.12	30.7755	25.2803	19.7964	28.7662	32.457	32.4512	33.6265	31.9385	24.6143	32.8449	3.2335	4.52181	0.676902
CAETHG_RS00535		DUF2334 domain-containing protein	1.86334	1.8894	2.02792	1.67189	1.26669	0.643577	2.33687	0.495097	1.06577	0.925567	1.86314	1.41571	0.828811	0.146534	0.856426	0.297386
CAETHG_RS00540	sbcD	exonuclease SbcCD subunit D	16.7621	16.8763	14.1716	16.6183	22.203	15.8206	16.0143	24.8704	23.5955	22.9999	16.1071	18.0126	23.8219	1.29459	3.63023	0.955605
CAETHG_RS00545	sbcC	SMC family ATPase	30.042	31.5039	32.8604	29.2866	31.982	28.0637	27.0059	36.1822	34.802	33.1869	30.9232	29.0172	34.7237	1.58589	2.62152	1.49918
CAETHG_RS00550	fixA	electron transfer flavoprotein subunit beta/FixA family protein	693.608	651.904	650.467	615.469	479.874	279.956	479.933	478.147	401.828	403.936	652.862	413.254	427.97	31.9641	115.44	43.467
CAETHG_RS00555		electron transfer flavoprotein subunit alpha/FixB family protein	679.721	639.777	656.972	590.118	425.421	292.146	485.015	447.981	358.995	347.76	641.647	400.861	384.912	38.049	98.7522	54.9076
CAETHG_RS00560	glcD	FAD-binding oxidoreductase	749.632	713.114	685.083	670.828	449.151	332.784	535.745	446.347	356.71	342.851	704.664	439.227	381.969	34.7457	101.844	56.1819
CAETHG_RS00565	panE	ketopantoate reductase family protein	372.061	349.72	354.067	352.116	172.941	135.589	222.411	149.975	130.493	130.221	356.991	176.981	136.896	10.2028	43.5516	11.3275
CAETHG_RS00570	RS00570	4Fe-4S binding protein	71.9283	55.8171	64.8211	54.8302	46.7189	41.1792	51.77	34.0476	30.6703	36.4791	61.8492	46.5561	33.7323	8.08439	5.29729	2.91723
CAETHG_RS00575	mleP2	AEC family transporter	62.5826	60.582	62.0037	68.7773	44.1866	50.5352	63.6172	39.9083	36.818	39.3939	63.4864	52.7797	38.7067	3.62602	9.90787	1.6558
CAETHG_RS00580	ilvC	ketol-acid reductoisomerase	3778.38	3642.93	3113.8	3034.32	3883.82	2996.9	3754.26	4016.36	3529	3665.14	3392.36	3544.99	3736.83	373.088	479.065	251.467
CAETHG_RS00585	ilvD	dihydroxy-acid dehydratase	1258.95	1262.98	1246.34	1078.15	1317.85	938.587	1273.24	1862.75	1656.35	1575.63	1211.61	1176.56	1698.24	89.2504	207.292	148.074
CAETHG_RS00590	ilvB3	biosynthetic-type acetolactate synthase large subunit	676.593	641.398	848.783	726.325	785.064	554.959	789.936	882.591	764.05	815.177	723.275	709.987	820.606	90.6362	134.28	59.4565
CAETHG_RS00595	ilvH	acetolactate synthase small subunit	839.865	679.739	899.641	827.903	784.933	574.878	763.438	867.338	751.856	878.36	811.787	707.75	832.518	93.4577	115.571	70.0723
CAETHG_RS00600		hypothetical protein	9.10734	19.7887	15.2488	14.7089	8.66761	14.1551	13.4374	12.0993	8.18573	10.1786	14.7134	12.0867	10.1545	4.37695	2.98268	1.95688
CAETHG_RS00605	accC	cytidylate kinase family protein	15.2857	12.3876	11.2058	15.2349	16.345	19.37	18.2864	15.5872	14.3802	15.5446	13.5285	18.0005	15.1707	2.0572	1.53265	0.684902
CAETHG_RS00610		PucR family transcriptional regulator	2.81442	4.43356	4.06436	5.30304	4.59177	4.00979	3.73727	3.36511	4.6568	4.19397	4.15384	4.11294	4.07196	1.03295	0.436487	0.65443
CAETHG_RS00615	gabT	aspartate aminotransferase family protein	1.04376	1.16635	1.49795	0.160546	1.09473	1.08151	1.05601	1.10932	1.02342	1.22208	0.967152	1.07741	1.11828	0.570938	0.0196817	0.0996338
CAETHG_RS00620	E6.3.4.6	carboxyltransferase domain-containing protein	1.8534	3.22169	2.48258	3.32595	3.02385	3.20072	3.28151	3.06417	5.65378	5.06346	2.7209	3.16869	4.5938	0.6895	0.131783	1.35719
CAETHG_RS00625	pxpC	biotin-dependent carboxyltransferase	6.178	3.22169	4.75828	3.99114	4.36778	3.62748	5.46918	4.37738	3.43265	4.4497	4.53728	4.48815	4.08658	1.26093	0.926733	0.56747
CAETHG_RS00630		acetyl-CoA carboxylase biotin carboxyl carrier protein subunit	2.77587	4.02099	1.8591	3.98506	3.77406	3.83501	0	4.91706	4.5363	2.75768	3.16025	2.53636	4.07035	1.04274	2.19676	1.15263
CAETHG_RS00635	pxpA	5-oxoprolinase subunit PxpA	3.69393	6.87966	5.83148	5.11364	6.0267	5.74129	5.60591	4.76724	7.24391	4.91481	5.37968	5.7913	5.64199	1.33749	0.214804	1.38926
CAETHG_RS00640		DUF1097 domain-containing protein	3.29493	8.59119	4.5514	3.54768	6.0477	2.56057	4.37535	4.37738	5.24994	4.60314	4.9963	4.32787	4.74349	2.45726	1.74405	0.452894
CAETHG_RS00645	putP	sodium/proline symporter PutP	34.3921	37.1847	36.2089	38.9558	65.9868	58.443	61.5014	55.2673	67.8487	53.8127	36.6854	61.977	58.9762	1.90528	3.79435	7.7181
CAETHG_RS00650	RS00650	DUF2284 domain-containing protein	106.715	105.949	124.472	112.319	98.791	132.938	112.162	85.3822	77.203	95.295	112.364	114.63	85.9601	8.55685	17.2066	9.05983
CAETHG_RS00655		cobalamin-binding protein	3.75256	7.33831	8.48215	10.101	4.59177	3.88828	2.49152	2.99121	6.43903	4.19397	7.41851	3.65719	4.5414	2.69399	1.06903	1.74997
CAETHG_RS00660		MFS transporter	3.99944	3.86227	4.16667	3.1898	5.19595	5.9859	3.54058	4.56553	3.05007	3.86287	3.80454	4.90748	3.82616	0.428317	1.24793	0.758399
CAETHG_RS00665		cobalamin B12-binding domain-containing protein	66.2471	73.6653	57.4176	69.2308	58.0152	62.5863	43.1224	36.9299	44.2595	34.8422	66.6402	54.5747	38.6772	6.86231	10.1779	4.94579
CAETHG_RS00670		uroporphyrinogen III decarboxylase	59.331	61.2451	55.3861	57.9853	44.2299	53.1538	42.1807	35.8945	34.726	34.4133	58.4869	46.5215	35.0113	2.46215	5.83445	0.780746
CAETHG_RS00675		uroporphyrinogen-III decarboxylase-like protein	15.7785	16.9494	14.2482	13.1711	10.9913	13.5937	10.2015	10.3632	6.43179	10.1712	15.0368	11.5955	8.98875	1.6644	1.77496	2.21647
CAETHG_RS00680	fruA	PTS fructose transporter subunit IIABC	26.4636	30.4198	30.2302	32.0552	33.4263	37.814	43.265	28.5795	31.0747	31.8026	29.7922	38.1684	30.4856	2.36549	4.9289	1.69039
CAETHG_RS00685	fruK	1-phosphofructokinase	27.9578	26.2429	26.5137	26.4901	29.0102	33.3722	35.4422	29.714	24.5621	25.8304	26.8011	32.6082	26.7022	0.780776	3.28335	2.68429
CAETHG_RS00690	fruR2	DeoR/GlpR transcriptional regulator	18.9129	14.5592	17.1	18.0364	18.7344	22.9564	22.9618	22.111	19.869	19.1245	17.1521	21.5509	20.3682	1.88045	2.43913	1.55457
CAETHG_RS00695	RS00695	methyltetrahydrofolate cobalamin methyltransferase	120.364	129.11	133.674	116.747	125.324	114.982	127.461	98.5075	100.59	90.8169	124.974	122.589	96.6381	7.78313	6.67392	5.14774
CAETHG_RS00700		DUF1638 domain-containing protein	155.296	144.932	154.799	148.701	151.774	142.478	133.207	124.99	115.607	123.123	150.932	142.486	121.24	4.99927	9.28361	4.96687
CAETHG_RS00705	RS00705	cobalamin biosynthesis protein	143.078	120.305	156.439	148.679	138.703	129.98	130.197	100.08	89.0679	108.837	142.125	132.96	99.3283	15.5444	4.97492	9.90581
CAETHG_RS00710		hypothetical protein	90.3597	103.417	102.909	103.071	89.4026	75.551	72.8645	76.5433	72.3705	79.3244	99.939	79.2727	76.0794	6.38975	8.87502	3.50007
CAETHG_RS00715		DUF2284 domain-containing protein	115.011	107.258	141.216	124.226	122.712	120.684	117.977	89.2512	83.056	94.9425	121.928	120.457	89.0832	14.6101	2.37572	5.94502
CAETHG_RS00720		cobalamin B12-binding domain-containing protein	161.85	169.596	205.866	172.859	162.642	153.164	162.057	135.255	118.702	124.725	177.543	159.288	126.227	19.4386	5.31101	8.37792
CAETHG_RS00725	RS00725	uroporphyrinogen III decarboxylase	143.103	147.953	165.711	167.998	139.907	147.335	149.572	114.746	115.501	115.035	156.191	145.605	115.094	12.5059	5.05962	0.380727
CAETHG_RS00730		methyltetrahydrofolate cobalamin methyltransferase	219.165	225.839	252.613	237.892	216.948	222.612	205.273	174.023	173.76	175.61	233.877	214.945	174.465	14.6993	8.84142	1.00081
CAETHG_RS00735		cobalamin B12-binding domain-containing protein	479.933	428.641	487.338	524.75	457.683	484.9	443.18	327.344	327.03	341.458	480.166	461.921	331.944	39.5561	21.1804	8.24045
CAETHG_RS00740	RS00740	uroporphyrinogen III decarboxylase	237.413	280.557	291.731	321.098	242.98	302.594	269.164	206.66	206.009	180.827	282.7	271.579	197.832	34.6964	29.8803	14.7303
CAETHG_RS00745		DUF4445 domain-containing protein	247.499	214.443	253.585	231.023	191.367	180.263	268.987	220.833	216.606	230.632	236.638	213.539	222.69	17.6001	48.3392	7.19511
CAETHG_RS00750		helix-turn-helix domain-containing protein	57.6358	43.2932	46.1114	47.3149	36.4859	36.751	30.5908	56.1285	45.5172	59.8491	48.5888	34.6093	53.8316	6.2624	3.48259	7.43695
CAETHG_RS00755		cobalamin B12-binding domain-containing protein	46.5908	43.2671	44.8819	51.1955	39.8291	38.6868	32.7703	37.6468	36.9219	34.4764	46.4838	37.0954	36.3484	3.42172	3.78894	1.66119
CAETHG_RS00760	punA	purine-nucleoside phosphorylase	414.234	387.589	444.355	437.407	314.61	330.88	413.431	318.033	329.963	319.103	420.896	352.974	322.366	25.669	52.9857	6.60072
CAETHG_RS00765	infC	translation initiation factor IF-3	1849.51	2549.49	1835.67	2112.88	1557.17	1803.53	2038.26	1601.35	1701.31	1631.43	2086.89	1799.65	1644.7	333.731	240.571	51.2811
CAETHG_RS00770	ycbB	response regulator	67.9833	55.4766	61.9279	66.1372	37.2691	49.6039	59.7964	52.2736	49.2974	52.445	62.8812	48.8898	51.3387	5.54884	11.2806	1.76985
CAETHG_RS00775	ycbA	sensor histidine kinase	48.5104	30.9543	40.4059	39.8348	23.7937	41.8343	35.3342	31.9788	24.3847	32.0267	39.9263	33.6541	29.4634	7.17452	9.13692	4.39834
CAETHG_RS00780		cation:dicarboxylase symporter family transporter	12.4724	16.5948	14.2314	16.4134	99.7349	69.0849	13.6314	5.07324	3.92549	4.93334	14.928	60.8171	4.64402	1.95787	43.6431	0.626187
CAETHG_RS00785		APC family permease	1.41934	0.948919	1.09683	0.94044	0.712516	1.35755	1.83642	0.928306	0.963475	0.56944	1.10138	1.30216	0.820407	0.223805	0.563995	0.218054
CAETHG_RS00790	glk	ROK family protein	43.6939	46.5982	54.9219	42.2728	39.2596	46.3677	39.9888	35.8945	33.7359	37.903	46.8717	41.8721	35.8445	5.66066	3.91039	2.08401
CAETHG_RS00795		hypothetical protein	51.9585	53.739	48.022	52.028	33.0607	46.3004	40.4776	38.1034	32.0961	34.8422	51.4369	39.9462	35.0139	2.42092	6.63582	3.00734
CAETHG_RS00800		hypothetical protein	0	0	1.02814	2.75482	0.417434	0	0.906006	0.543856	0	0	0.945741	0.441146	0.181285	1.2998	0.453468	0.313996
CAETHG_RS00805	K07001	patatin-like phospholipase family protein	7.9466	11.1274	9.53549	8.31849	11.7045	10.7499	9.18441	12.434	9.52327	10.855	9.23198	10.5463	10.9374	1.43426	1.27233	1.45714
CAETHG_RS00810	CARS	cysteine--tRNA ligase	59.389	57.2139	55.4934	53.9292	75.0637	67.6165	63.9771	71.1807	73.8072	71.653	56.5064	68.8858	72.2136	2.34368	5.65127	1.40014
CAETHG_RS00815		two pore domain potassium channel family protein	20.2411	18.9758	16.6787	23.9976	19.4802	12.7253	9.8654	29.0057	31.2195	27.7904	19.9733	14.0236	29.3385	3.06136	4.93716	1.73865
CAETHG_RS00820	K09975	HutD family protein	36.0246	42.7718	40.7143	32.5541	45.1305	34.3279	39.01	46.8338	37.8457	43.138	38.0162	39.4895	42.6058	4.60784	5.41723	4.51761
CAETHG_RS00825		diguanylate cyclase	19.3654	18.9133	22.1622	21.1733	29.3149	25.858	23.1527	32.3581	37.1932	35.5517	20.4036	26.1085	35.0343	1.52578	3.08875	2.45871
CAETHG_RS00830		DUF1657 domain-containing protein	14.6839	10.2098	10.8178	21.0804	13.5757	13.1863	19.9321	9.36379	14.3978	13.129	14.198	15.5647	12.2969	4.99782	3.7873	2.61815
CAETHG_RS00835		DUF421 domain-containing protein	6.11916	4.90925	4.25585	4.8147	4.22379	6.58433	6.66719	5.50299	8.3076	5.61145	5.02474	5.8251	6.47401	0.784515	1.3874	1.58886
CAETHG_RS00840	spoVAC	stage V sporulation protein AC	2.11082	1.10075	2.54464	2.27273	1.37753	1.74973	3.36355	6.28154	2.06969	3.77458	2.00723	2.1636	4.04193	0.630277	1.05572	2.11862
CAETHG_RS00845	spoVAD	stage V sporulation protein AD	4.4625	6.52294	5.29816	7.20721	5.12954	5.46461	7.36232	7.54539	7.75667	5.13856	5.8727	5.98549	6.81354	1.2278	1.20408	1.45442
CAETHG_RS00850	spoVAE	stage V sporulation protein AE	7.44152	12.9353	10.3511	8.01234	9.80615	11.2694	12.6687	5.47543	8.98034	10.2361	9.68507	11.2481	8.23064	2.50594	1.43141	2.46731
CAETHG_RS00855		DUF1657 domain-containing protein	123.345	113.159	103.261	144.401	131.764	139.978	161.19	89.4762	86.387	114.514	121.041	144.311	96.7923	17.5997	15.1842	15.4247
CAETHG_RS00860	K07124	SDR family oxidoreductase	72.9395	88.6177	74.8235	97.3385	59.0819	80.6337	75.0297	65.7839	52.8833	66.7846	83.4298	71.5818	61.8173	11.6115	11.182	7.75322
CAETHG_RS00865		DUF3006 domain-containing protein	137.946	270.38	140.493	184.379	153.663	185.323	153.281	92.0113	115.669	99.9465	183.3	164.089	102.542	61.8427	18.3903	12.0407
CAETHG_RS00870		2-hydroxyglutaryl-CoA dehydratase	0.633245	1.10075	1.27232	1.36364	0.860957	1.53101	1.86864	1.79473	0.413938	1.25819	1.09249	1.4202	1.15562	0.32498	0.512898	0.696086
CAETHG_RS00875		2-hydroxyglutaryl-CoA dehydratase	0	0	0.185571	0.19889	0.150687	0.191401	0.163527	0	0.362243	0.137633	0.0961152	0.168538	0.166625	0.111117	0.0208145	0.182853
CAETHG_RS00880		2-hydroxyglutaryl-CoA dehydratase	0	0.195688	0	0	0.367341	0	0.199321	0	0.220767	0	0.048922	0.188888	0.0735889	0.0978441	0.183893	0.12746
CAETHG_RS00885	xerD	tyrosine recombinase XerC	28.1271	21.4127	21.6565	16.5792	12.5611	16.8059	14.9037	11.783	10.468	11.9318	21.9439	14.7569	11.3943	4.73909	2.12621	0.805631
CAETHG_RS00890		hypothetical protein	75.7481	85.963	63.4949	65.4546	45.2617	53.9915	46.5558	84.6085	87.0452	74.4131	72.6652	48.603	82.0222	10.367	4.71124	6.70142
CAETHG_RS00895	lexA	transcriptional repressor LexA	224.607	237.676	211.477	222.772	239.129	193.659	168.359	216.761	245.951	248.218	224.133	200.382	236.977	10.7339	35.8607	17.544
CAETHG_RS00900	dinB	DNA polymerase IV	185.627	180.758	187.152	179.215	152.515	145.681	155.471	157.581	147.341	157.569	183.188	151.222	154.164	3.80143	5.02129	5.90856
CAETHG_RS00905	lrp	Lrp/AsnC family transcriptional regulator	6.70988	5.83177	2.24693	3.8531	1.82454	7.87956	2.37602	4.27882	3.94748	2.99966	4.66042	4.02671	3.74199	2.00408	3.34804	0.663875
CAETHG_RS00910	mtaA	methylcobamide--CoM methyltransferase	18.1703	22.487	16.4683	17.8629	20.6227	23.125	21.5057	20.9909	18.9782	21.0434	18.7471	21.7511	20.3375	2.60092	1.2691	1.17751
CAETHG_RS00915	hemE	uroporphyrinogen decarboxylase family protein	12.6061	9.32108	14.5543	13.3705	17.4973	16.1813	13.6582	14.1978	14.9433	13.5983	12.463	15.779	14.2465	2.24272	1.95092	0.673805
CAETHG_RS00920	mtbC	corrinoid protein	5.21947	8.80597	9.87014	8.92563	11.2707	14.3159	11.4157	13.7052	13.246	10.0655	8.2053	12.3341	12.3389	2.04667	1.71784	1.98214
CAETHG_RS00925		DUF4445 domain-containing protein	1.80123	1.95688	2.71429	1.45455	8.44885	1.39978	3.58778	3.82875	2.20767	7.04588	1.98174	4.47881	4.36076	0.531589	3.60802	2.46259
CAETHG_RS00930	RS00930	2-hydroxyacyl-CoA dehydratase	29.6286	30.8094	31.3596	29.8125	35.1037	40.7508	41.6857	27.1786	31.4722	33.1138	30.4025	39.1801	30.5882	0.822317	3.56109	3.06474
CAETHG_RS00935	hemE2	uroporphyrinogen decarboxylase family protein	13.0918	17.48	18.2986	15.7304	13.311	14.9415	20.66	12.9059	13.0228	14.8438	16.1502	16.3041	13.5908	2.30318	3.85936	1.08671
CAETHG_RS00940	ydjE	MFS transporter	105.105	125.705	173.751	206.604	62.6375	50.844	89.5605	62.9361	47.0738	43.1058	152.792	67.6807	51.0386	45.981	19.8448	10.4929
CAETHG_RS00945		hypothetical protein	7.54155	9.9744	5.92927	10.5914	9.89682	10.1926	12.772	7.3183	7.71612	6.10773	8.50914	10.9538	7.04738	2.16599	1.58156	0.837721
CAETHG_RS00950	ydjE2	MFS transporter	1213.41	1201.45	1420.6	1232.46	1746.6	2040.02	2088.06	1596.38	1597.08	1503.75	1266.98	1958.22	1565.74	103.206	184.841	53.6826
CAETHG_RS00955	RS00955	YbaK/EbsC family protein	238.398	240.198	197.362	228.64	185.471	245.648	267.716	206.452	195.66	204.271	226.149	232.945	202.128	19.8517	42.5682	5.70647
CAETHG_RS00960		DUF4829 domain-containing protein	15.4205	16.6115	15.0551	14.2648	12.0479	13.2777	16.3431	9.92582	14.2682	12.946	15.338	13.8895	12.38	0.976421	2.21201	2.22584
CAETHG_RS00965		hypothetical protein	17.1003	17.0917	13.7432	23.015	16.7396	9.74531	5.29841	19.0832	17.6054	25.4824	17.7376	10.5944	20.7237	3.85699	5.76767	4.18687
CAETHG_RS00970		uroporphyrinogen decarboxylase	4.85625	1.91851	4.87862	2.85205	3.60139	4.117	3.90826	3.28447	5.19451	2.63151	3.62636	3.87555	3.7035	1.48291	0.259358	1.33189
CAETHG_RS00975		FAD-dependent oxidoreductase	42.8928	38.8473	44.1978	41.1115	36.9522	39.3558	34.2454	29.9299	27.6122	30.4654	41.7623	36.8511	29.3358	2.31879	2.55671	1.51652
CAETHG_RS00980	RS00980	methionine gamma-lyase family protein	57.0812	41.8938	38.0701	44.3876	49.9274	50.7667	56.7083	45.8371	55.1917	51.6272	45.3582	52.4675	50.8853	8.23588	3.69658	4.72119
CAETHG_RS00985	hfq	RNA chaperone Hfq	726.329	895.092	635.847	824.243	399.314	394.012	305.626	389.965	368.762	387.088	770.378	366.317	381.939	113.275	52.627	11.5014
CAETHG_RS00990	miaA	tRNA (adenosine(37)-N6)-dimethylallyltransferase MiaA	131.195	116.096	118.968	117.25	106.317	97.3565	100.044	99.1701	102.317	102.752	120.877	101.239	101.413	6.9793	4.59832	1.95466
CAETHG_RS00995	mutL	DNA mismatch repair endonuclease MutL	68.2105	66.7906	70.8607	65.2162	78.7677	65.629	64.2076	74.2605	79.476	78.9567	67.7695	69.5348	77.5644	2.39637	8.02744	2.87305
CAETHG_RS01000	mutS	DNA mismatch repair protein MutS	35.6662	37.7116	35.4501	31.1456	40.0287	33.8176	28.4904	45.3913	43.5841	49.03	34.9934	34.1122	46.0018	2.76018	5.77477	2.7738
CAETHG_RS01005	miaB	tRNA (N6-isopentenyl adenosine(37)-C2)-methylthiotransferase MiaB	71.1646	83.3422	81.9436	78.4092	92.4913	87.4863	78.6162	90.0568	93.136	89.1968	78.7149	86.1979	90.7965	5.44476	7.02669	2.07113
CAETHG_RS01010		hypothetical protein	0.925289	0	0	0	0	0.479377	0	0	0	0	0.231322	0.159792	0	0.462644	0.276768	0
CAETHG_RS01015	LYSN3	PLP-dependent aminotransferase family protein	1139.56	1096.55	1060.63	1058.32	1060.31	938.739	1278.73	1415.61	1370.21	1346.36	1088.77	1092.6	1377.39	38.1189	172.281	35.1777
CAETHG_RS01020	aspB	pyridoxal phosphate-dependent aminotransferase	761.29	708.303	682.653	670.039	747.664	659.721	968.432	923.362	909.957	883.951	705.571	791.939	905.757	40.4136	159.047	20.0384
CAETHG_RS01025		GNAT family N-acetyltransferase	87.171	89.2497	93.3036	97.2974	69.8073	78.5012	53.3319	91.6765	82.7875	91.644	91.7554	67.2135	88.7027	4.48726	12.7835	5.12271
CAETHG_RS01030	speD	S-adenosylmethionine decarboxylase proenzyme	1108.39	1042.39	1142.35	1261.56	1191.4	1356.79	1558.47	1097.19	1155.64	1131.38	1138.67	1368.89	1128.07	91.839	183.834	29.3658
CAETHG_RS01035	RS01035	bifunctional 4-hydroxy-3-methylbut-2-enyl diphosphate reductase/30S ribosomal protein S1	601.033	571.33	609.013	629.696	685.397	656.887	682.691	668.606	678.39	690.941	602.768	674.992	679.312	24.1901	15.7372	11.196
CAETHG_RS01040	cmk	(d)CMP kinase	230.326	209.704	195.624	199.509	346.492	310.537	271.239	277.455	273.87	292.445	208.791	309.423	281.257	15.5361	37.6393	9.85358
CAETHG_RS01045		NAD(P)/FAD-dependent oxidoreductase	157.552	131.192	144.01	144.032	149.406	136.556	142.108	140.594	134.727	148.522	144.197	142.69	141.281	10.7634	6.44521	6.92309
CAETHG_RS01050	RS01050	MurR/RpiR family transcriptional regulator	306.039	282.072	302.569	318.307	334.759	301.768	303.078	296.99	293.499	311.101	302.247	313.201	300.53	15.049	18.6808	9.31966
CAETHG_RS01055	rluB	rRNA pseudouridine synthase	41.152	38.7265	37.6351	38.1971	30.0973	19.7028	16.3309	31.0684	29.2191	29.816	38.9277	22.0437	30.0345	1.54841	7.17551	0.943787
CAETHG_RS01060	RS01060	glycosyltransferase family 2 protein	452.675	407.292	475.728	500.196	334.155	373.976	382.774	380.205	353.321	346.246	458.973	363.635	359.924	39.5418	25.9067	17.9163
CAETHG_RS01065	RS01065	sulfurtransferase-like selenium metabolism protein YedF	284.46	346.489	357.824	385.005	191.434	313.868	277.714	186.503	178.207	193.009	343.444	261.006	185.906	42.5149	62.904	7.4194
CAETHG_RS01070	NIT2	carbon-nitrogen hydrolase family protein	247.919	243.306	203.572	195.825	207.14	243.147	205.744	168.04	156.008	184.908	222.655	218.677	169.652	26.7628	21.2032	14.5169
CAETHG_RS01075	tcdA	tRNA threonylcarbamoyladenosine dehydratase	45.2988	58.7064	51.97	61.1833	52.4774	36.9386	50.0676	50.4233	50.1981	53.3234	54.2896	46.4945	51.3149	7.14721	8.3629	1.74301
CAETHG_RS01080	mobA	molybdenum cofactor guanylyltransferase	67.8821	73.31	69.2076	73.0892	76.2097	59.5429	56.2265	82.1467	75.4561	73.3632	70.8722	63.993	76.9887	2.74284	10.7091	4.58789
[truncated: 3,742 more rows]

## Sheet: Table S4
Table S4. Differentially expressed genes (DEGs) between specific growth rates (μ) in CO chemostats
[truncated: 1,340 more rows]

[truncated: 6 more sheets: Table S5, Table S6, Table S7, Table S8, Table S9, GEM iCLAU786 metabolites]
